# Supplementary material for: EPC-Derived Exosomal miR-1246 and miR-1290 Regulate Phenotypic Changes of Fibroblasts to Endothelial Cells to Exert Protective Effects on Myocardial Infarction by Targeting ELF5 and SP1
Source: Front Cell Dev Biol. 2021 May 13;9:647763. doi: 10.3389/fcell.2021.647763 (PMC8155602; doi:10.3389/fcell.2021.647763)
Supplement: Supplementary file 9 [file Table_4.XLS]

## Sheet: up_Test_vs_Control
miRNA expression for H-R_vs_Control (based on TagCount_ALL_Isoform data) fold change >=1.5 Column A: MATURE-ID, the ID of mature miRNA annotated in miRBase 21. Column B: pre-miRNA arm (5p or 3p), the position of the mature miRNA on pre-miRNA. Column C: PRE-ID, the pre-miRNA name. Column D: PRE-ACC, the pre-miRNA ACCESSION. Column E: MUTURE-SEED, the seed sequence of the mature miRNA. Column F: MA…
H-R_vs_Control 1.5 fold change UP-regulated miRNAs
miRNA information										TagCount_Mature_Alone		TagCount_Most_Abundant_Seq		TagCount_ALL_Isoform		Fold Change
MATURE-ID	pre-miRNA arm (5p or 3p)	PRE-ID	PRE-ACC	MATURE-SEED	MATURE-LENGTH	MATURE-SEQ	MATURE-ACC	Most_Abundant_Seq	Is_miRBaseMature_Most_Abundant_Seq	Test	Control	Test	Control	Test	Control	Test vs Control Fold change
hsa-miR-novel-chr9_25000	5p	hsa-mir-novel-chr9_25000	MYNO137	AAGAGA	20	GAAGAGAACUUUGAAAAGAG	hsa-miR-novel-chr9_25000	AAAAGAACTTTGAAAAGAG	No	16		27157	1	37106	26	1031
hsa-miR-122-5p	5p	hsa-mir-122	MI0000442	GGAGUG	22	UGGAGUGUGACAAUGGUGUUUG	MIMAT0000421	TGGAGTGTGACAATGGTGTTTG	Yes	17320	27	17320	27	70074	95	667.467
hsa-miR-451a	5p	hsa-mir-451a	MI0001729	AACCGU	22	AAACCGUUACCAUUACUGAGUU	MIMAT0001631	AAACCGTTACCATTACTGAGT	No	281	1	11948	15	16149	20	538.633
hsa-miR-novel-chr18_8035	3p	hsa-mir-novel-chr18_8035	MYNO133	AGAGAC	17	AAGAGACAUGAGAGGUA	hsa-miR-novel-chr18_8035	AAGAGACATGAGAGGTGTAGA	No	227		923		3918	1	357.091
hsa-miR-1246	5p	hsa-mir-1246	MI0006381	AUGGAU	19	AAUGGAUUUUUGGAGCAGG	MIMAT0005898	AATGGATTTTTGGAGCAGGGA	No	172	2	1032		7258	14	302.833
hsa-miR-6087	5p	hsa-mir-6087	MI0020364	GAGGCG	18	UGAGGCGGGGGGGCGAGC	MIMAT0023712	GTGAGGCGGGGGGGCGAGCC	No	94		469		3517	4	251.929
hsa-miR-novel-chr3_16572	5p	hsa-mir-novel-chr3_16572	MYNO64	UUACUG	18	CUUACUGGAUUGUGGGGA	hsa-miR-novel-chr3_16572	CTTACTGGATTGTGGGGT	No	94		1345	2	5518	13	240.348
hsa-miR-novel-chr19_8383	3p	hsa-mir-novel-chr19_8383	MYNO79	GCGCGC	17	CGCGCGCGCGUGUGGUG	hsa-miR-novel-chr19_8383	CGCGCGCGTGTGGTG	No	500	2	938	4	4162	15	166.88
hsa-miR-novel-chr1_9313	3p	hsa-mir-novel-chr1_9313	MYNO82	CAAAUC	19	UCAAAUCCUGUCUGACCCU	hsa-miR-novel-chr1_9313	AAATCCTGTCTGACCCGCCA	No	16		430		1566	2	131.333
hsa-miR-novel-chr2_15195	5p	hsa-mir-novel-chr2_15195	MYNO23	GCGGGG	17	AGCGGGGCCUCACGAUC	hsa-miR-novel-chr2_15195	AGCGGGGCCTCACGAT	No	47		133		894		90.4
hsa-miR-novel-chr2_14626	5p	hsa-mir-novel-chr2_14626	MYNO6	AGUUCU	18	GAGUUCUGGGCUGUAGUA	hsa-miR-novel-chr2_14626	GAGTTCTGGGCTGTAGTG	No	281	2	719	2	1696	11	81.2381
hsa-miR-143-3p	3p	hsa-mir-143	MI0000459	GAGAUG	21	UGAGAUGAAGCACUGUAGCUC	MIMAT0000435	TGAGATGAAGCACTGTAGCTC	Yes	2025	13	2025	13	6116	73	73.8072
hsa-miR-novel-chr16_6276	3p	hsa-mir-novel-chr16_6276	MYNO1	GAAUAC	23	GGAAUACCGGGUGCUGUAGGCUU	hsa-miR-novel-chr16_6276	GGAATACCGGGTGCTGTAGGCTT	Yes	53179	115	53179	115	184684	2785	66.0801
hsa-miR-novel-chrX_26398	5p	hsa-mir-novel-chrX_26398	MYNO62	GGCGGG	18	CGGCGGGGGCGGCGCGCG	hsa-miR-novel-chrX_26398	CGGCGGGGGCGGCGCGCGCG	No	16		78		595		60.5
hsa-miR-novel-chr18_7952	3p	hsa-mir-novel-chr18_7952	MYNO31	GGAAUG	22	UGGAAUGUAAAGAAGUAUGUAU	hsa-miR-novel-chr18_7952	TGGAATGTAAAGAAGTATGTAT	Yes	3628	71	3628	71	5224	120	40.2615
hsa-miR-1-3p	3p	hsa-mir-1-1	MI0000651	GGAAUG	22	UGGAAUGUAAAGAAGUAUGUAU	MIMAT0000416	TGGAATGTAAAGAAGTATGTAT	Yes	3628	71	3628	71	5208	120	40.1385
hsa-miR-1-3p	3p	hsa-mir-1-2	MI0000437	GGAAUG	22	UGGAAUGUAAAGAAGUAUGUAU	MIMAT0000416	TGGAATGTAAAGAAGTATGTAT	Yes	3628	71	3628	71	5208	137	35.4966
hsa-miR-486-5p	5p	hsa-mir-486-2	MI0023622	CCUGUA	22	UCCUGUACUGAGCUGCCCCGAG	MIMAT0002177	TCCTGTACTGAGCTGCCCCGAG	Yes	164	2	164	2	477	4	34.7857
hsa-miR-486-5p	5p	hsa-mir-486-1	MI0002470	CCUGUA	22	UCCUGUACUGAGCUGCCCCGAG	MIMAT0002177	TCCTGTACTGAGCTGCCCCGAG	Yes	164	2	164	2	430	4	31.4286
hsa-miR-novel-chr17_6937	3p	hsa-mir-novel-chr17_6937	MYNO77	GAGGGA	17	AGAGGGACGGCCGGGGG	hsa-miR-novel-chr17_6937	AAGAGGGACGGCCGGGGG	No	23		47		299		30.9
hsa-miR-9-5p	5p	hsa-mir-9-1	MI0000466	CUUUGG	23	UCUUUGGUUAUCUAGCUGUAUGA	MIMAT0000441	TCTTTGGTTATCTAGCTGTATGA	Yes	313	7	313	7	697	15	28.28
hsa-miR-9-5p	5p	hsa-mir-9-2	MI0000467	CUUUGG	23	UCUUUGGUUAUCUAGCUGUAUGA	MIMAT0000441	TCTTTGGTTATCTAGCTGTATGA	Yes	313	7	313	7	697	15	28.28
hsa-miR-9-5p	5p	hsa-mir-9-3	MI0000468	CUUUGG	23	UCUUUGGUUAUCUAGCUGUAUGA	MIMAT0000441	TCTTTGGTTATCTAGCTGTATGA	Yes	313	7	313	7	697	15	28.28
hsa-miR-363-3p	3p	hsa-mir-363	MI0000764	AUUGCA	22	AAUUGCACGGUAUCCAUCUGUA	MIMAT0000707	AATTGCACGGTATCCATCTGTA	Yes	78		78		133		14.3
hsa-miR-3195	5p	hsa-mir-3195	MI0014240	GCGCCG	17	CGCGCCGGGCCCGGGUU	MIMAT0015079	GCGCGCCGGGCCCGGGTT	No	31		31		117		12.7
hsa-miR-217	5p	hsa-mir-217	MI0000293	ACUGCA	23	UACUGCAUCAGGAACUGAUUGGA	MIMAT0000274	TACTGCATCAGGAACTGATTGGA	Yes	70		70		109		11.9
hsa-miR-199a-3p	3p	hsa-mir-199a-1	MI0000242	CAGUAG	22	ACAGUAGUCUGCACAUUGGUUA	MIMAT0000232	ACAGTAGTCTGCACATTGGTT	No	23	1	78	2	149	4	11.3571
hsa-miR-199a-3p	3p	hsa-mir-199a-2	MI0000281	CAGUAG	22	ACAGUAGUCUGCACAUUGGUUA	MIMAT0000232	ACAGTAGTCTGCACATTGGTT	No	23	1	78	2	149	4	11.3571
hsa-miR-199b-3p	3p	hsa-mir-199b	MI0000282	CAGUAG	22	ACAGUAGUCUGCACAUUGGUUA	MIMAT0004563	ACAGTAGTCTGCACATTGGTT	No	23	1	78	2	149	4	11.3571
hsa-miR-381-3p	3p	hsa-mir-381	MI0000789	AUACAA	22	UAUACAAGGGCAAGCUCUCUGU	MIMAT0000736	TATACAAGGGCAAGCTCTCTGT	Yes	133	9	133	9	203	13	9.26087
hsa-miR-133a-3p	3p	hsa-mir-133a-1	MI0000450	UUGGUC	22	UUUGGUCCCCUUCAACCAGCUG	MIMAT0000427	TTGGTCCCCTTCAACCAGCTGT	No	16		55	2	102	3	8.61538
hsa-miR-133a-3p	3p	hsa-mir-133a-2	MI0000451	UUGGUC	22	UUUGGUCCCCUUCAACCAGCUG	MIMAT0000427	TTGGTCCCCTTCAACCAGCTGT	No	16		55	2	102	3	8.61538
hsa-miR-499a-5p	5p	hsa-mir-499a	MI0003183	UAAGAC	21	UUAAGACUUGCAGUGAUGUUU	MIMAT0002870	TTAAGACTTGCAGTGATGTTT	Yes	109	3	109	3	140	9	7.89474
hsa-miR-379-5p	5p	hsa-mir-379	MI0000787	GGUAGA	21	UGGUAGACUAUGGAACGUAGG	MIMAT0000733	TGGTAGACTATGGAACGTAGG	Yes	47	2	47	2	79	3	6.84615
hsa-miR-126-3p	3p	hsa-mir-126	MI0000471	CGUACC	22	UCGUACCGUGAGUAAUAAUGCG	MIMAT0000445	TCGTACCGTGAGTAATAATGCG	Yes	1525	98	1525	98	3757	547	6.76302
hsa-miR-127-3p	3p	hsa-mir-127	MI0000472	CGGAUC	22	UCGGAUCCGUCUGAGCUUGGCU	MIMAT0000446	TCGGATCCGTCTGAGCTTGGCT	Yes	39		39		55	1	5.90909
hsa-miR-218-5p	5p	hsa-mir-218-2	MI0000295	UGUGCU	21	UUGUGCUUGAUCUAACCAUGU	MIMAT0000275	TTGTGCTTGATCTAACCATGT	Yes	125	20	125	20	304	45	5.70909
hsa-miR-382-5p	5p	hsa-mir-382	MI0000790	AAGUUG	22	GAAGUUGUUCGUGGUGGAUUCG	MIMAT0000737	GAAGTTGTTCGTGGTGGATTCG	Yes	47		47		47		5.7
hsa-miR-411-5p	5p	hsa-mir-411	MI0003675	AGUAGA	21	UAGUAGACCGUAUAGCGUACG	MIMAT0003329	ATAGTGGACCGTATAGCGTACG	No		1	39		55	2	5.41667
hsa-miR-125b-5p	5p	hsa-mir-125b-1	MI0000446	CCCUGA	22	UCCCUGAGACCCUAACUUGUGA	MIMAT0000423	TCCCTGAGACCCTAACTTGTG	No	63	13	78	11	289	47	5.24561
hsa-miR-320c	3p	hsa-mir-320c-1	MI0003778	AAAGCU	20	AAAAGCUGGGUUGAGAGGGU	MIMAT0005793	AAAAGCTGGGTTGAGAGGGT	Yes	195	31	195	31	257	41	5.23529
hsa-miR-125b-5p	5p	hsa-mir-125b-2	MI0000470	CCCUGA	22	UCCCUGAGACCCUAACUUGUGA	MIMAT0000423	TCCCTGAGACCCTAACTTGTG	No	63	13	78	11	273	47	4.96491
hsa-miR-218-5p	5p	hsa-mir-218-1	MI0000294	UGUGCU	21	UUGUGCUUGAUCUAACCAUGU	MIMAT0000275	TTGTGCTTGATCTAACCATGT	Yes	125	20	125	20	304	54	4.90625
hsa-miR-208b-3p	3p	hsa-mir-208b	MI0005570	UAAGAC	22	AUAAGACGAACAAAAGGUUUGU	MIMAT0004960	ATAAGACGAACAAAAGGTTTGT	Yes	39		39		39		4.9
hsa-let-7c-5p	5p	hsa-let-7c	MI0000064	GAGGUA	22	UGAGGUAGUAGGUUGUAUGGUU	MIMAT0000064	TGAGGTAGTAGGTTGTATGGTT	Yes	798	73	798	73	1213	241	4.87251
hsa-miR-203a-3p	3p	hsa-mir-203a	MI0000283	UGAAAU	22	GUGAAAUGUUUAGGACCACUAG	MIMAT0000264	TGAAATGTTTAGGAC	No	16	1	31	1	79	9	4.68421
hsa-miR-novel-chr1_10382	3p	hsa-mir-novel-chr1_10382	MYNO98	GAGCUU	18	AGAGCUUAUGAGGGAGGA	hsa-miR-novel-chr1_10382	AGAGCTTATGAGGGAGGA	Yes	70	7	70	7	86	11	4.57143
hsa-miR-126-5p	5p	hsa-mir-126	MI0000471	AUUAUU	21	CAUUAUUACUUUUGGUACGCG	MIMAT0000444	CATTATTACTTTTGGTACGCG	Yes	63	5	63	5	117	20	4.23333
hsa-miR-142-3p	3p	hsa-mir-142	MI0000458	GUAGUG	23	UGUAGUGUUUCCUACUUUAUGGA	MIMAT0000434	TGTAGTGTTTCCTACTTTATGGA	Yes	16		16		32		4.2
hsa-miR-370-3p	3p	hsa-mir-370	MI0000778	CCUGCU	22	GCCUGCUGGGGUGGAACCUGGU	MIMAT0000722	GCCTGCTGGGGTGGAACCTGGC	No	16		16		32		4.2
hsa-miR-452-5p	5p	hsa-mir-452	MI0001733	ACUGUU	22	AACUGUUUGCAGAGGAAACUGA	MIMAT0001635	AACTGTTTGCAGAGGAAACTGA	Yes	16		16		32		4.2
hsa-miR-novel-chr20_12140	3p	hsa-mir-novel-chr20_12140	MYNO89	CCCUGG	22	ACCCUGGAGCUUUCCCACACCU	hsa-miR-novel-chr20_12140	ACCCTGGAGCTTTCCCACACCA	No	16		16		32		4.2
hsa-miR-146b-5p	5p	hsa-mir-146b	MI0003129	GAGAAC	22	UGAGAACUGAAUUCCAUAGGCU	MIMAT0002809	TGAGAACTGAATTCCATAGGCTGT	No	133	6	454	52	1466	349	4.11142
hsa-miR-885-5p	5p	hsa-mir-885	MI0005560	CCAUUA	22	UCCAUUACACUACCCUGCCUCU	MIMAT0004947	TCCATTACACTACCCTGCCTCT	Yes	31		31		31		4.1
hsa-miR-328-3p	3p	hsa-mir-328	MI0000804	UGGCCC	22	CUGGCCCUCUCUGCCCUUCCGU	MIMAT0000752	CTGGCCCTCTCTGCCCTTCCGT	Yes	63	14	63	14	133	27	3.86486
hsa-miR-199a-5p	5p	hsa-mir-199a-1	MI0000242	CCAGUG	23	CCCAGUGUUCAGACUACCUGUUC	MIMAT0000231	CCCAGTGTTCAGACTACCTGTTC	Yes	31	1	31	1	31	1	3.72727
hsa-miR-199a-5p	5p	hsa-mir-199a-2	MI0000281	CCAGUG	23	CCCAGUGUUCAGACUACCUGUUC	MIMAT0000231	CCCAGTGTTCAGACTACCTGTTC	Yes	31	1	31	1	31	1	3.72727
hsa-miR-128-3p	3p	hsa-mir-128-1	MI0000447	CACAGU	21	UCACAGUGAACCGGUCUCUUU	MIMAT0000424	TCACAGTGAACCGGTCTCTTT	Yes	672	166	672	166	2018	541	3.68058
hsa-miR-128-3p	3p	hsa-mir-128-2	MI0000727	CACAGU	21	UCACAGUGAACCGGUCUCUUU	MIMAT0000424	TCACAGTGAACCGGTCTCTTT	Yes	672	166	672	166	1367	366	3.66223
hsa-miR-320b	3p	hsa-mir-320b-2	MI0003839	AAAGCU	22	AAAAGCUGGGUUGAGAGGGCAA	MIMAT0005792	AAAAGCTGGGTTGAGAGGGCA	No		6	172	47	422	110	3.6
hsa-miR-novel-chr7_22396	5p	hsa-mir-novel-chr7_22396	MYNO120	CAUUGA	20	CCAUUGAUGAUCGUUCUUCU	hsa-miR-novel-chr7_22396	GCCATTGATGATCGTTCTTCTCTC	No		1	16		32	2	3.5
hsa-miR-142-5p	5p	hsa-mir-142	MI0000458	AUAAAG	21	CAUAAAGUAGAAAGCACUACU	MIMAT0000433	CATAAAGTAGAAAGCACTACT	Yes	23		23		23		3.3
hsa-miR-150-5p	5p	hsa-mir-150	MI0000479	CUCCCA	22	UCUCCCAACCCUUGUACCAGUG	MIMAT0000451	TCTCCCAACCCTTGTACCAGTG	Yes	23		23		23		3.3
hsa-miR-204-5p	5p	hsa-mir-204	MI0000284	UCCCUU	22	UUCCCUUUGUCAUCCUAUGCCU	MIMAT0000265	TTCCCTTTGTCATCCTATGCCT	Yes	23		23		23		3.3
hsa-miR-490-3p	3p	hsa-mir-490	MI0003125	AACCUG	22	CAACCUGGAGGACUCCAUGCUG	MIMAT0002806	CAACCTGGAGGACTCCATGCTG	Yes	23		23		23		3.3
hsa-miR-320b	3p	hsa-mir-320b-1	MI0003776	AAAGCU	22	AAAAGCUGGGUUGAGAGGGCAA	MIMAT0005792	AAAAGCTGGGTTGAGAGGGCA	No		6	172	47	453	139	3.10738
hsa-miR-2110	5p	hsa-mir-2110	MI0010629	UGGGGA	22	UUGGGGAAACGGCCGCUGAGUG	MIMAT0010133	TTGGGGAAACGGCCGCTGAGTG	Yes	16		16		32	4	3
hsa-let-7b-5p	5p	hsa-let-7b	MI0000063	GAGGUA	22	UGAGGUAGUAGGUUGUGUGGUU	MIMAT0000063	TGAGGTAGTAGGTTGTGTGGTT	Yes	1767	727	1767	727	4755	1606	2.94864
hsa-miR-99a-5p	5p	hsa-mir-99a	MI0000101	ACCCGU	22	AACCCGUAGAUCCGAUCUUGUG	MIMAT0000097	AACCCGTAGATCCGATCTTGT	No	328	215	1611	371	3397	1178	2.86784
hsa-miR-novel-chr6_21601	5p	hsa-mir-novel-chr6_21601	MYNO78	GGAUUU	18	AGGAUUUGAACCUGCGCG	hsa-miR-novel-chr6_21601	AGGATTTGAACCTGCGCGGG	No		1	23		23	2	2.75
hsa-miR-196a-5p	5p	hsa-mir-196a-1	MI0000238	AGGUAG	22	UAGGUAGUUUCAUGUUGUUGGG	MIMAT0000226	TAGGTAGTTTCATGTTGTTGGG	Yes	102	20	102	20	173	58	2.69118
hsa-miR-320d	3p	hsa-mir-320d-1	MI0008190	AAAGCU	19	AAAAGCUGGGUUGAGAGGA	MIMAT0006764	AAAAGCTGGGTTGAGAGGA	Yes	16	2	16	2	32	6	2.625
hsa-miR-320d	3p	hsa-mir-320d-2	MI0008192	AAAGCU	19	AAAAGCUGGGUUGAGAGGA	MIMAT0006764	AAAAGCTGGGTTGAGAGGA	Yes	16	2	16	2	32	6	2.625
hsa-miR-129-5p	5p	hsa-mir-129-1	MI0000252	UUUUUG	21	CUUUUUGCGGUCUGGGCUUGC	MIMAT0000242	CTTTTTGCGGTCTGGGCTTGC	Yes	63	8	63	8	79	24	2.61765
hsa-miR-129-5p	5p	hsa-mir-129-2	MI0000473	UUUUUG	21	CUUUUUGCGGUCUGGGCUUGC	MIMAT0000242	CTTTTTGCGGTCTGGGCTTGC	Yes	63	8	63	8	79	24	2.61765
hsa-miR-134-5p	5p	hsa-mir-134	MI0000474	GUGACU	22	UGUGACUGGUUGACCAGAGGGG	MIMAT0000447	TGTGACTGGTTGACCAGAGGGG	Yes	16		16		16		2.6
hsa-miR-433-3p	3p	hsa-mir-433	MI0001723	UCAUGA	22	AUCAUGAUGGGCUCCUCGGUGU	MIMAT0001627	ATCATGATGGGCTCCTCGGTGT	Yes	16		16		16		2.6
hsa-miR-490-5p	5p	hsa-mir-490	MI0003125	CAUGGA	20	CCAUGGAUCUCCAGGUGGGU	MIMAT0004764	CCATGGATCTCCAGGTGGGT	Yes	16		16		16		2.6
hsa-miR-493-3p	3p	hsa-mir-493	MI0003132	GAAGGU	22	UGAAGGUCUACUGUGUGCCAGG	MIMAT0003161	TGAAGGTCTACTGTGTGCCAGG	Yes	16		16		16		2.6
hsa-miR-708-5p	5p	hsa-mir-708	MI0005543	AGGAGC	23	AAGGAGCUUACAAUCUAGCUGGG	MIMAT0004926	AAGGAGCTTACAATCTAGCTGGG	Yes	16		16		16		2.6
hsa-miR-novel-chr1_9694	5p	hsa-mir-novel-chr1_9694	MYNO116	GCUCAG	23	CGCUCAGUGACUGUGGUUGAGGA	hsa-miR-novel-chr1_9694	CGCTCAGTGACTGTGGTTGAGGA	Yes	16		16		16		2.6
hsa-miR-novel-chr13_3738	3p	hsa-mir-novel-chr13_3738	MYNO45	CUGGAG	17	ACUGGAGGUCAGACUGG	hsa-miR-novel-chr13_3738	ACTGGAGGTCAGACTGGAACT	No		1	31	1	31	6	2.5625
hsa-miR-novel-chr20_11495	3p	hsa-mir-novel-chr20_11495	MYNO74	AGGUGG	18	AAGGUGGAGAAGCUGACC	hsa-miR-novel-chr20_11495	AAGGTGGAGAAGCTGACCATT	No		1	23		23	3	2.53846
hsa-miR-196a-5p	5p	hsa-mir-196a-2	MI0000279	AGGUAG	22	UAGGUAGUUUCAUGUUGUUGGG	MIMAT0000226	TAGGTAGTTTCATGTTGTTGGG	Yes	102	20	102	20	196	76	2.39535
hsa-miR-4683	3p	hsa-mir-4683	MI0017315	GGAGAU	23	UGGAGAUCCAGUGCUCGCCCGAU	MIMAT0019768	TGGAGATCCAGTGCTCGCCCGAT	Yes	16	1	16	1	16	1	2.36364
hsa-miR-192-5p	5p	hsa-mir-192	MI0000234	UGACCU	21	CUGACCUAUGAAUUGACAGCC	MIMAT0000222	CTGACCTATGAATTGACAGCCAT	No	70	133	454	75	2228	947	2.33856
hsa-miR-139-5p	5p	hsa-mir-139	MI0000261	CUACAG	23	UCUACAGUGCACGUGUCUCCAGU	MIMAT0000250	TCTACAGTGCACGTGTCTCCAGT	Yes	31	13	31	13	47	15	2.28
hsa-miR-16-2-3p	3p	hsa-mir-16-2	MI0000115	CAAUAU	22	CCAAUAUUACUGUGCUGCUUUA	MIMAT0004518	ACCAATATTACTGTGCTGCTTT	No	23	19	94	34	243	101	2.27928
hsa-let-7d-5p	5p	hsa-let-7d	MI0000065	GAGGUA	22	AGAGGUAGUAGGUUGCAUAGUU	MIMAT0000065	AGAGGTAGTAGGTTGCATAGTT	Yes	837	333	837	333	1462	643	2.25421
hsa-miR-205-5p	5p	hsa-mir-205	MI0000285	CCUUCA	22	UCCUUCAUUCCACCGGAGUCUG	MIMAT0000266	TCCTTCATTCCACCGGAGTCTGT	No		1	16		16	2	2.16667
hsa-miR-421	3p	hsa-mir-421	MI0003685	UCAACA	23	AUCAACAGACAUUAAUUGGGCGC	MIMAT0003339	ATCAACAGACATTAATTGGGCGC	Yes	31	7	31	7	63	24	2.14706
hsa-miR-1301-3p	3p	hsa-mir-1301	MI0003815	UGCAGC	24	UUGCAGCUGCCUGGGAGUGACUUC	MIMAT0005797	TTGCAGCTGCCTGGGAGTGAC	No		1	23		39	13	2.13043
hsa-let-7d-3p	3p	hsa-let-7d	MI0000065	UAUACG	22	CUAUACGACCUGCUGCCUUUCU	MIMAT0004484	CTATACGACCTGCTGCCTTTCT	Yes	125	87	125	87	375	171	2.12707
hsa-miR-423-5p	5p	hsa-mir-423	MI0001445	GAGGGG	23	UGAGGGGCAGAGAGCGAGACUUU	MIMAT0004748	TGAGGGGCAGAGAGCGAGACTTT	Yes	1157	339	1157	339	2009	976	2.04767
hsa-miR-125a-5p	5p	hsa-mir-125a	MI0000469	CCCUGA	24	UCCCUGAGACCCUUUAACCUGUGA	MIMAT0000443	TCCCTGAGACCCTTTAACCTGTG	No	63	142	571	233	1401	700	1.98732
hsa-miR-200b-5p	5p	hsa-mir-200b	MI0000342	AUCUUA	22	CAUCUUACUGGGCAGCAUUGGA	MIMAT0004571	CATCTTACTGGGCAGCATTGGA	Yes	23	12	23	12	62	27	1.94595
hsa-miR-194-5p	5p	hsa-mir-194-1	MI0000488	GUAACA	22	UGUAACAGCAACUCCAUGUGGA	MIMAT0000460	TGTAACAGCAACTCCATGTGGA	Yes	55	33	55	33	94	47	1.82456
hsa-miR-320a	3p	hsa-mir-320a	MI0000542	AAAGCU	22	AAAAGCUGGGUUGAGAGGGCGA	MIMAT0000510	AAAAGCTGGGTTGAGAGGGCGA	Yes	2416	1024	2416	1024	7459	4262	1.74836
hsa-miR-1298-5p	5p	hsa-mir-1298	MI0003938	UCAUUC	22	UUCAUUCGGCUGUCCAGAUGUA	MIMAT0005800	TTCATTCGGCTGTCCAGATGTA	Yes	16	4	16	4	16	5	1.73333
hsa-miR-212-5p	5p	hsa-mir-212	MI0000288	CCUUGG	23	ACCUUGGCUCUAGACUGCUUACU	MIMAT0022695	ACCTTGGCTCTAGACTGCTTACT	Yes	16	4	16	4	16	6	1.625

## Sheet: down_Test_vs_Control
miRNA expression for H-R_vs_Control (based on TagCount_ALL_Isoform data) fold change <=1/1.5 (0.67) Column A: MATURE-ID, the ID of mature miRNA annotated in miRBase 21. Column B: pre-miRNA arm (5p or 3p), the position of the mature miRNA on pre-miRNA. Column C: PRE-ID, the pre-miRNA name. Column D: PRE-ACC, the pre-miRNA ACCESSION. Column E: MUTURE-SEED, the seed sequence of the mature miRNA. Col…
H-R_vs_Control 1.5 fold change DOWN-regulated miRNAs
miRNA information										TagCount_Mature_Alone		TagCount_Most_Abundant_Seq		TagCount_ALL_Isoform		Fold Change
MATURE-ID	pre-miRNA arm (5p or 3p)	PRE-ID	PRE-ACC	MATURE-SEED	MATURE-LENGTH	MATURE-SEQ	MATURE-ACC	Most_Abundant_Seq	Is_miRBaseMature_Most_Abundant_Seq	Test	Control	Test	Control	Test	Control	Test vs Control Fold change
hsa-miR-10b-3p	3p	hsa-mir-10b	MI0000267	CAGAUU	22	ACAGAUUCGAUUCUAGGGGAAU	MIMAT0004556	CAGATTCGATTCTAGGGGAAT	No		1		2		5	0.666667
hsa-miR-1285-3p	3p	hsa-mir-1285-2	MI0006347	CUGGGC	22	UCUGGGCAACAAAGUGAGACCU	MIMAT0005876	TCTGGGCAACAAAGTGAGACCT	Yes		2		2		5	0.666667
hsa-miR-365b-5p	5p	hsa-mir-365b	MI0000769	GGGACU	22	AGGGACUUUCAGGGGCAGCUGU	MIMAT0022833	AGGGACTTTCAGGGGCAGCTGTG	No		1		3		5	0.666667
hsa-miR-454-5p	5p	hsa-mir-454	MI0003820	CCCUAU	22	ACCCUAUCAAUAUUGUCUCUGC	MIMAT0003884	ACCCTATCAATATTGTCTCTG	No		1		1		5	0.666667
hsa-miR-942-3p	3p	hsa-mir-942	MI0005767	ACAUGG	22	CACAUGGCCGAAACAGAGAAGU	MIMAT0026734	CACATGGCCGAAACAGAGAAGT	Yes		3		3		5	0.666667
hsa-miR-novel-chr10_41	3p	hsa-mir-novel-chr10_41	MYNO83	CUGCCU	20	UCUGCCUGGGGCUCGGCUCU	hsa-miR-novel-chr10_41	TCTGCCTGGGGCTCGGCTCA	No		1		1		5	0.666667
hsa-miR-22-3p	3p	hsa-mir-22	MI0000078	AGCUGC	22	AAGCUGCCAGUUGAAGAACUGU	MIMAT0000077	AAGCTGCCAGTTGAAGAACTGT	Yes	649	892	649	892	1018	1538	0.664083
hsa-miR-26a-5p	5p	hsa-mir-26a-1	MI0000083	UCAAGU	22	UUCAAGUAAUCCAGGAUAGGCU	MIMAT0000082	TTCAAGTAATCCAGGATAGGCT	Yes	1978	2328	1978	2328	3028	4571	0.663174
hsa-miR-26a-5p	5p	hsa-mir-26a-2	MI0000750	UCAAGU	22	UUCAAGUAAUCCAGGAUAGGCU	MIMAT0000082	TTCAAGTAATCCAGGATAGGCT	Yes	1978	2328	1978	2328	3028	4586	0.66101
hsa-miR-132-5p	5p	hsa-mir-132	MI0000449	CCGUGG	22	ACCGUGGCUUUCGAUUGUUACU	MIMAT0004594	ACCGTGGCTTTCGATTGTTACT	Yes	23	56	23	56	85	134	0.659722
hsa-miR-522-3p	3p	hsa-mir-522	MI0003177	AAAUGG	22	AAAAUGGUUCCCUUUAGAGUGU	MIMAT0002868	AAAATGGTTCCCTTTAGAGTGT	Yes	23	23	23	23	23	41	0.647059
hsa-miR-3615	3p	hsa-mir-3615	MI0016005	CUCUCG	21	UCUCUCGGCUCCUCGCGGCUC	MIMAT0017994	TCTCTCGGCTCCTCGCGGCTCG	No		4	188	144	274	433	0.641084
hsa-miR-1257	5p	hsa-mir-1257	MI0006391	GUGAAU	21	AGUGAAUGAUGGGUUCUGACC	MIMAT0005908	GTGAATGATGGGTTCTGACT	No		1		2		6	0.625
hsa-miR-1268a	5p	hsa-mir-1268a	MI0006405	GGGCGU	18	CGGGCGUGGUGGUGGGGG	MIMAT0005922	CGGGCGTGGTGGTGGGGG	Yes		3		3		6	0.625
hsa-miR-1292-5p	5p	hsa-mir-1292	MI0006433	GGGAAC	25	UGGGAACGGGUUCCGGCAGACGCUG	MIMAT0005943	TGGGAACGGGTTCCGGCAGACGCT	No		1		1		6	0.625
hsa-miR-212-3p	3p	hsa-mir-212	MI0000288	AACAGU	21	UAACAGUCUCCAGUCACGGCC	MIMAT0000269	TAACAGTCTCCAGTCACGGCC	Yes		2		2		6	0.625
hsa-miR-548b-5p	5p	hsa-mir-548b	MI0003596	AAAGUA	22	AAAAGUAAUUGUGGUUUUGGCC	MIMAT0004798	AAAAGTAATTGTGGTTTTGGCT	No		1		2		6	0.625
hsa-miR-548p	3p	hsa-mir-548p	MI0006420	AGCAAA	22	UAGCAAAAACUGCAGUUACUUU	MIMAT0005934	CAAAAACTGCAGTTACTTTTGC	No		2		4		6	0.625
hsa-miR-6501-5p	5p	hsa-mir-6501	MI0022213	GUUGCC	22	AGUUGCCAGGGCUGCCUUUGGU	MIMAT0025458	AGTTGCCAGGGCTGCCTTTGGTG	No		1		3		6	0.625
hsa-miR-6510-3p	3p	hsa-mir-6510	MI0022222	ACCGAC	21	CACCGACUCUGUCUCCUGCAG	MIMAT0025477	CACCGACTCTGTCTCCTGCAGT	No		1		3		6	0.625
hsa-miR-10b-5p	5p	hsa-mir-10b	MI0000267	ACCCUG	23	UACCCUGUAGAACCGAAUUUGUG	MIMAT0000254	TACCCTGTAGAACCGAATTTGT	No	102	209	477	484	882	1426	0.62117
hsa-miR-361-5p	5p	hsa-mir-361	MI0000760	UAUCAG	22	UUAUCAGAAUCUCCAGGGGUAC	MIMAT0000703	TTATCAGAATCTCCAGGGGTAC	Yes	39	32	39	32	101	172	0.60989
hsa-miR-34c-5p	5p	hsa-mir-34c	MI0000743	GGCAGU	23	AGGCAGUGUAGUUAGCUGAUUGC	MIMAT0000686	AGGCAGTGTAGTTAGCTGATTGT	No		10	16	15	16	33	0.604651
hsa-miR-novel-chr19_8631	5p	hsa-mir-novel-chr19_8631	MYNO73	GGCUCA	23	UGGCUCAGUUCAGCAGGAACAGG	hsa-miR-novel-chr19_8631	TGGCTCAGTTCAGCAGGAAC	No		10	102	155	422	724	0.588556
hsa-miR-1285-3p	3p	hsa-mir-1285-1	MI0006346	CUGGGC	22	UCUGGGCAACAAAGUGAGACCU	MIMAT0005876	TCTGGGCAACAAAGTGAGACCT	Yes		2		2		7	0.588235
hsa-miR-4787-3p	3p	hsa-mir-4787	MI0017434	AUGCGC	24	GAUGCGCCGCCCACUGCCCCGCGC	MIMAT0019957	GATGCGCCGCCCACTGCCCCGCGC	Yes		2		2		7	0.588235
hsa-miR-92a-1-5p	5p	hsa-mir-92a-1	MI0000093	GGUUGG	23	AGGUUGGGAUCGGUUGCAAUGCU	MIMAT0004507	AGGTTGGGATCGGTTGCAATGCT	Yes		5		5		7	0.588235
hsa-miR-24-3p	3p	hsa-mir-24-2	MI0000081	GGCUCA	22	UGGCUCAGUUCAGCAGGAACAG	MIMAT0000080	TGGCTCAGTTCAGCAGGAAC	No	117	73	102	155	422	727	0.58616
hsa-miR-24-3p	3p	hsa-mir-24-1	MI0000080	GGCUCA	22	UGGCUCAGUUCAGCAGGAACAG	MIMAT0000080	TGGCTCAGTTCAGCAGGAAC	No	117	73	102	155	422	738	0.57754
hsa-miR-148a-3p	3p	hsa-mir-148a	MI0000253	CAGUGC	22	UCAGUGCACUACAGAACUUUGU	MIMAT0000243	TCAGTGCACTACAGAACTTTGT	Yes	5990	9971	5990	9971	8431	14902	0.566054
hsa-let-7f-1-3p	3p	hsa-let-7f-1	MI0000067	UAUACA	22	CUAUACAAUCUAUUGCCUUCCC	MIMAT0004486	CTATACAATCTATTGCCTTCCT	No		3	23	29	23	49	0.559322
hsa-miR-28-5p	5p	hsa-mir-28	MI0000086	AGGAGC	22	AAGGAGCUCACAGUCUAUUGAG	MIMAT0000085	AAGGAGCTCACAGTCTATTGAG	Yes	23	15	23	15	39	78	0.556818
hsa-miR-19b-1-5p	5p	hsa-mir-19b-1	MI0000074	GUUUUG	23	AGUUUUGCAGGUUUGCAUCCAGC	MIMAT0004491	AGTTTTGCAGGTTTGCATCCAGC	Yes		3		3		8	0.555556
hsa-miR-2277-5p	5p	hsa-mir-2277	MI0011284	GCGCGG	24	AGCGCGGGCUGAGCGCUGCCAGUC	MIMAT0017352	AGCGCGGGCTGAGCGCTGCCAGT	No		2		3		8	0.555556
hsa-miR-26b-3p	3p	hsa-mir-26b	MI0000084	CUGUUC	22	CCUGUUCUCCAUUACUUGGCUC	MIMAT0004500	CCTGTTCTCCATTACTTGGCT	No		1		4		8	0.555556
hsa-miR-30b-3p	3p	hsa-mir-30b	MI0000441	UGGGAG	22	CUGGGAGGUGGAUGUUUACUUC	MIMAT0004589	CTGGGAGGTGGATGTTTACTTC	Yes		3		3		8	0.555556
hsa-miR-3928-3p	3p	hsa-mir-3928	MI0016438	GAGGAA	22	GGAGGAACCUUGGAGCUUCGGC	MIMAT0018205	GGAGGAACCTTGGAGCTTCGGT	No		1		2		8	0.555556
hsa-miR-548n	5p	hsa-mir-548n	MI0006399	AAAAGU	22	CAAAAGUAAUUGUGGAUUUUGU	MIMAT0005916	AAAAGTAATTGTGGATTTTGTC	No		2		3		8	0.555556
hsa-miR-659-5p	5p	hsa-mir-659	MI0003683	GGACCU	22	AGGACCUUCCCUGAACCAAGGA	MIMAT0022710	AGGACCTTCCCTGAACCAAGGA	Yes		7		7		8	0.555556
hsa-miR-novel-chr13_3448	5p	hsa-mir-novel-chr13_3448	MYNO93	AGAUUC	19	CAGAUUCUGGAUUUCUACC	hsa-miR-novel-chr13_3448	CAGATTCTGGATTTCTACC	Yes		3		3		8	0.555556
hsa-miR-novel-chr17_7136	3p	hsa-mir-novel-chr17_7136	MYNO12	UGGUUC	22	CUGGUUCUGCCAGCUCCCCUGA	hsa-miR-novel-chr17_7136	CTGGTTCTGCCAGCTCCCCTGA	Yes		2		2		8	0.555556
hsa-miR-novel-chr2_13940	5p	hsa-mir-novel-chr2_13940	MYNO76	GGUCUA	17	CGGUCUAUGGCUGCGAC	hsa-miR-novel-chr2_13940	CGGTCTAAGGCTGCG	No		1		5		8	0.555556
hsa-miR-106a-5p	5p	hsa-mir-106a	MI0000113	AAAGUG	23	AAAAGUGCUUACAGUGCAGGUAG	MIMAT0000103	AAAAGTGCTTATAGTGCAGGTAG	No		2	16	10	16	37	0.553191
hsa-miR-27a-3p	3p	hsa-mir-27a	MI0000085	UCACAG	21	UUCACAGUGGCUAAGUUCCGC	MIMAT0000084	TTCACAGTGGCTAAGTTCCG	No	47	187	524	607	1173	2163	0.544409
hsa-let-7e-5p	5p	hsa-let-7e	MI0000066	GAGGUA	22	UGAGGUAGGAGGUUGUAUAGUU	MIMAT0000066	TGAGGTAGGAGGTTGTATAGTT	Yes	344	654	344	654	680	1285	0.532819
hsa-let-7g-3p	3p	hsa-let-7g	MI0000433	UGUACA	21	CUGUACAGGCCACUGCCUUGC	MIMAT0004584	CTGTACAGGCCACTGCCTTGT	No		2		3		9	0.526316
hsa-miR-152-5p	5p	hsa-mir-152	MI0000462	GGUUCU	23	AGGUUCUGUGAUACACUCCGACU	MIMAT0026479	AGGTTCTGTGATACACTCCGACT	Yes		4		4		9	0.526316
hsa-miR-618	5p	hsa-mir-618	MI0003632	AACUCU	23	AAACUCUACUUGUCCUUCUGAGU	MIMAT0003287	AAACTCTACTTGTCCTTCTGAGT	Yes		7		7		9	0.526316
hsa-miR-novel-chr18_7872	5p	hsa-mir-novel-chr18_7872	MYNO11	ACGCUG	24	AACGCUGCGACCUAGAUGUAUUCU	hsa-miR-novel-chr18_7872	AACGCTGCGACCTAGATGTATTCT	Yes		5		5		9	0.526316
hsa-miR-25-3p	3p	hsa-mir-25	MI0000082	AUUGCA	22	CAUUGCACUUGUCUCGGUCUGA	MIMAT0000081	CATTGCACTTGTCTCGGTCTGA	Yes	1642	2774	1642	2774	2464	4719	0.523155
hsa-miR-186-5p	5p	hsa-mir-186	MI0000483	AAAGAA	22	CAAAGAAUUCUCCUUUUGGGCU	MIMAT0000456	CAAAGAATTCTCCTTTTGGGCT	Yes	141	242	141	242	390	771	0.512164
hsa-miR-novel-chr8_24635	5p	hsa-mir-novel-chr8_24635	MYNO115	GGACUU	18	AGGACUUGUGAUUGGAGU	hsa-miR-novel-chr8_24635	AGGACTTGTAATTGGAGT	No		1	39	67	39	87	0.505155
hsa-miR-1226-3p	3p	hsa-mir-1226	MI0006313	CACCAG	22	UCACCAGCCCUGUGUUCCCUAG	MIMAT0005577	TCACCAGCCCTGTGTTCCCTAGT	No		1		7		10	0.5
hsa-miR-128-1-5p	5p	hsa-mir-128-1	MI0000447	GGGGCC	23	CGGGGCCGUAGCACUGUCUGAGA	MIMAT0026477	CGGGGCCGTAGCACTGTCTGAGA	Yes		6		6		10	0.5
hsa-miR-135b-5p	5p	hsa-mir-135b	MI0000810	AUGGCU	23	UAUGGCUUUUCAUUCCUAUGUGA	MIMAT0000758	TATGGCTTTTCATTCCTATGTGA	Yes		6		6		10	0.5
hsa-miR-449c-5p	5p	hsa-mir-449c	MI0003823	AGGCAG	25	UAGGCAGUGUAUUGCUAGCGGCUGU	MIMAT0010251	AGGCAGTGTATTGCTAGCGGCTGTT	No		2		4		10	0.5
hsa-miR-561-5p	5p	hsa-mir-561	MI0003567	UCAAGG	22	AUCAAGGAUCUUAAACUUUGCC	MIMAT0022706	ATCAAGGATCTTAAACTTTGCT	No		2		6		10	0.5
hsa-miR-766-3p	3p	hsa-mir-766	MI0003836	CUCCAG	22	ACUCCAGCCCCACAGCCUCAGC	MIMAT0003888	ACTCCAGCCCCACAGCCTCAGT	No		3		4		10	0.5
hsa-miR-novel-chr19_8528	5p	hsa-mir-novel-chr19_8528	MYNO48	UAGUGG	22	UUAGUGGCUCCCUCUGCCUGCA	hsa-miR-novel-chr19_8528	TTAGTGGCTCCCTCTGCCTGCA	Yes		5		5		10	0.5
hsa-miR-novel-chr5_20214	3p	hsa-mir-novel-chr5_20214	MYNO47	GCCGCU	21	CGCCGCUUUCUGGGCUCGCUC	hsa-miR-novel-chr5_20214	CGCCGCTTTCTGGGCTCGCT	No		2		2		10	0.5
hsa-miR-novel-chr9_25423	5p	hsa-mir-novel-chr9_25423	MYNO46	AAAGCU	22	AAAAGCUGUCCACUGUAGAGUU	hsa-miR-novel-chr9_25423	AAAAGCTGTCCACTGTAGAGTT	Yes		5		5		10	0.5
hsa-miR-7706	3p	hsa-mir-7706	MI0025242	GAAGCG	24	UGAAGCGCCUGUGCUCUGCCGAGA	MIMAT0030021	TGAAGCGCCTGTGCTCTGCCGA	No		9	23	22	46	104	0.491228
hsa-miR-191-5p	5p	hsa-mir-191	MI0000465	AACGGA	23	CAACGGAAUCCCAAAAGCAGCUG	MIMAT0000440	CAACGGAATCCCAAAAGCAGCTG	Yes	1329	1536	1329	1536	2744	5618	0.489339
hsa-miR-23b-3p	3p	hsa-mir-23b	MI0000439	UCACAU	21	AUCACAUUGCCAGGGAUUACC	MIMAT0000418	ATCACATTGCCAGGGATTACCACT	No	39	28	70	169	244	519	0.480151
hsa-miR-190a-5p	5p	hsa-mir-190a	MI0000486	GAUAUG	22	UGAUAUGUUUGAUAUAUUAGGU	MIMAT0000458	TGATATGTTTGATATATTAGGTT	No		1		3		11	0.47619
hsa-miR-26a-2-3p	3p	hsa-mir-26a-2	MI0000750	CUAUUC	22	CCUAUUCUUGAUUACUUGUUUC	MIMAT0004681	CCTATTCTTGATTACTTGTTTC	Yes		4		4		11	0.47619
hsa-miR-3909	3p	hsa-mir-3909	MI0016413	GUCCUC	22	UGUCCUCUAGGGCCUGCAGUCU	MIMAT0018183	TGTCCTCTAGGGCCTGCAGTCT	Yes		4		4		11	0.47619
hsa-miR-877-3p	3p	hsa-mir-877	MI0005561	CCUCUU	21	UCCUCUUCUCCCUCCUCCCAG	MIMAT0004950	TCCTCTTCTCCCTCCTCCCAGT	No		1		5		11	0.47619
hsa-miR-98-3p	3p	hsa-mir-98	MI0000100	UAUACA	22	CUAUACAACUUACUACUUUCCC	MIMAT0022842	CTATACAACTTACTACTTTCCT	No		2		5		11	0.47619
hsa-miR-501-3p	3p	hsa-mir-501	MI0003185	AUGCAC	22	AAUGCACCCGGGCAAGGAUUCU	MIMAT0004774	AATGCACCCGGGCAAGGATTCT	Yes	31	87	31	87	78	175	0.475676
hsa-miR-98-5p	5p	hsa-mir-98	MI0000100	GAGGUA	22	UGAGGUAGUAAGUUGUAUUGUU	MIMAT0000096	TGAGGTAGTAAGTTGTATTGTT	Yes	281	545	281	545	454	969	0.473953
hsa-miR-484	5p	hsa-mir-484	MI0002468	CAGGCU	22	UCAGGCUCAGUCCCCUCCCGAU	MIMAT0002174	TCAGGCTCAGTCCCCTCCCGAT	Yes	70	109	70	109	149	332	0.464912
hsa-miR-378a-3p	3p	hsa-mir-378a	MI0000786	CUGGAC	22	ACUGGACUUGGAGUCAGAAGGC	MIMAT0000732	ACTGGACTTGGAGTCAGAAGGC	Yes	774	1250	774	1250	1750	3798	0.462185
hsa-miR-362-3p	3p	hsa-mir-362	MI0000762	ACACAC	22	AACACACCUAUUCAAGGAUUCA	MIMAT0004683	AACACACCTATTCAAGGATTCA	Yes		6		6		12	0.454545
hsa-miR-450b-5p	5p	hsa-mir-450b	MI0005531	UUUGCA	22	UUUUGCAAUAUGUUCCUGAAUA	MIMAT0004909	TTTTGCAATATGTTCCTGAAT	No		13	23	32	23	63	0.452055
hsa-miR-novel-chr10_399	3p	hsa-mir-novel-chr10_399	MYNO28	AGGAGC	17	AAGGAGCUGGAGAAGCU	hsa-miR-novel-chr10_399	AAGGAGCTGGAGAAGCT	Yes	23	40	23	40	23	64	0.445946
hsa-miR-877-5p	5p	hsa-mir-877	MI0005561	UAGAGG	20	GUAGAGGAGAUGGCGCAGGG	MIMAT0004949	GTAGAGGAGATGGCGCAGGGGAT	No		1	16	4	16	49	0.440678
hsa-miR-99b-3p	3p	hsa-mir-99b	MI0000746	AAGCUC	22	CAAGCUCGUGUCUGUGGGUCCG	MIMAT0004678	CAAGCTCGTGTCTGTGGGTCCG	Yes	86	53	86	53	173	407	0.438849
hsa-miR-1278	3p	hsa-mir-1278	MI0006425	AGUACU	22	UAGUACUGUGCAUAUCAUCUAU	MIMAT0005936	TAGTACTGTGCATATCATCTAT	Yes		6		6		13	0.434783
hsa-miR-27b-5p	5p	hsa-mir-27b	MI0000440	GAGCUU	22	AGAGCUUAGCUGAUUGGUGAAC	MIMAT0004588	AGAGCTTAGCTGATTGGTGAACA	No		3		4		13	0.434783
hsa-miR-novel-chr13_3447	3p	hsa-mir-novel-chr13_3447	MYNO70	AGAUUC	19	CAGAUUCUGGAUUUCUACC	hsa-miR-novel-chr13_3447	CAGATTCTGGATTTCTACC	Yes		3		3		13	0.434783
hsa-miR-novel-chr17_6784	5p	hsa-mir-novel-chr17_6784	MYNO92	UUUGUG	23	UUUUGUGUCUCCCAUUCCCCAGA	hsa-miR-novel-chr17_6784	TTTTGTGTCTCCCATTCCCCAGT	No		1		9		13	0.434783
hsa-miR-181d-5p	5p	hsa-mir-181d	MI0003139	ACAUUC	23	AACAUUCAUUGUUGUCGGUGGGU	MIMAT0002821	AACATTCATTGTTGTCGGTGGGT	Yes	16	20	16	20	16	50	0.433333
hsa-miR-140-5p	5p	hsa-mir-140	MI0000456	AGUGGU	22	CAGUGGUUUUACCCUAUGGUAG	MIMAT0000431	CAGTGGTTTTACCCTATGGTAG	Yes	23	31	23	31	39	105	0.426087
hsa-miR-340-3p	3p	hsa-mir-340	MI0000802	CCGUCU	22	UCCGUCUCAGUUACUUUAUAGC	MIMAT0000750	TCCGTCTCAGTTACTTTATAGCT	No		2		5		14	0.416667
hsa-miR-4473	3p	hsa-mir-4473	MI0016825	UAGUGC	22	CUAGUGCUCUCCGUUACAAGUA	MIMAT0019000	CTAGTGCTCTCCGTTACAAGT	No		2		4		14	0.416667
hsa-miR-195-5p	5p	hsa-mir-195	MI0000489	AGCAGC	21	UAGCAGCACAGAAAUAUUGGC	MIMAT0000461	TAGCAGCACAGAAATATTGGCA	No	16	5		32	16	53	0.412698
hsa-miR-181a-5p	5p	hsa-mir-181a-1	MI0000289	ACAUUC	23	AACAUUCAACGCUGUCGGUGAGU	MIMAT0000256	AACATTCAACGCTGTCGGTGAGT	Yes	125	279	125	279	321	807	0.405141
hsa-miR-181a-5p	5p	hsa-mir-181a-2	MI0000269	ACAUUC	23	AACAUUCAACGCUGUCGGUGAGU	MIMAT0000256	AACATTCAACGCTGTCGGTGAGT	Yes	125	279	125	279	321	807	0.405141
hsa-miR-27b-3p	3p	hsa-mir-27b	MI0000440	UCACAG	21	UUCACAGUGGCUAAGUUCUGC	MIMAT0000419	TTCACAGTGGCTAAGTTCTGT	No	555	1308	438	1550	1861	4663	0.400385
hsa-miR-301a-3p	3p	hsa-mir-301a	MI0000745	AGUGCA	23	CAGUGCAAUAGUAUUGUCAAAGC	MIMAT0000688	CAGTGCAATAGTATTGTCAAAGCATT	No		2		6		15	0.4
hsa-miR-4664-3p	3p	hsa-mir-4664	MI0017294	UUCCGG	22	CUUCCGGUCUGUGAGCCCCGUC	MIMAT0019738	CTTCCGGTCTGTGAGCCCCGT	No		1		3		15	0.4
hsa-miR-548e-3p	3p	hsa-mir-548e	MI0006344	AAAACU	22	AAAAACUGAGACUACUUUUGCA	MIMAT0005874	AAAAACTGAGACTACTTTTGCA	Yes		5		5		15	0.4
hsa-miR-1283	5p	hsa-mir-1283-1	MI0003832	CUACAA	22	UCUACAAAGGAAAGCGCUUUCU	MIMAT0005799	CTACAAAGGAAAGCGCTTTCTGT	No		1		9		16	0.384615
hsa-miR-1283	5p	hsa-mir-1283-2	MI0006430	CUACAA	22	UCUACAAAGGAAAGCGCUUUCU	MIMAT0005799	CTACAAAGGAAAGCGCTTTCTGT	No		1		9		16	0.384615
hsa-miR-181b-3p	3p	hsa-mir-181b-1	MI0000270	UCACUG	21	CUCACUGAACAAUGAAUGCAA	MIMAT0022692	CTCACTGAACAATGAATGCAA	Yes		5		5		16	0.384615
hsa-miR-33a-3p	3p	hsa-mir-33a	MI0000091	AAUGUU	22	CAAUGUUUCCACAGUGCAUCAC	MIMAT0004506	CAATGTTTCCACAGTGCATCA	No		1		8		16	0.384615
hsa-miR-3934-5p	5p	hsa-mir-3934	MI0016590	CAGGUG	22	UCAGGUGUGGAAACUGAGGCAG	MIMAT0018349	TCAGGTGTGGAAACTGAGGCAG	Yes		5		5		16	0.384615
hsa-miR-450a-5p	5p	hsa-mir-450a-1	MI0001652	UUUGCG	22	UUUUGCGAUGUGUUCCUAAUAU	MIMAT0001545	TTTTGCGATGTGTTCCTAAT	No		5		6		16	0.384615
hsa-miR-450a-5p	5p	hsa-mir-450a-2	MI0003187	UUUGCG	22	UUUUGCGAUGUGUUCCUAAUAU	MIMAT0001545	TTTTGCGATGTGTTCCTAAT	No		5		6		16	0.384615
hsa-miR-576-5p	5p	hsa-mir-576	MI0003583	UUCUAA	22	AUUCUAAUUUCUCCACGUCUUU	MIMAT0003241	ATTCTAATTTCTCCACGTCTTT	Yes		6		6		16	0.384615
hsa-miR-769-3p	3p	hsa-mir-769	MI0003834	UGGGAU	23	CUGGGAUCUCCGGGGUCUUGGUU	MIMAT0003887	TGGGATCTCCGGGGTCTTGGTT	No		4		7		16	0.384615
hsa-miR-99b-5p	5p	hsa-mir-99b	MI0000746	ACCCGU	22	CACCCGUAGAACCGACCUUGCG	MIMAT0000689	CACCCGTAGAACCGACCTTGCG	Yes	704	2508	704	2508	2174	5801	0.375839
hsa-miR-16-1-3p	3p	hsa-mir-16-1	MI0000070	CAGUAU	22	CCAGUAUUAACUGUGCUGCUGA	MIMAT0004489	CCAGTATTAACTGTGCTGCTGAA	No		1		12		17	0.37037
hsa-miR-193a-3p	3p	hsa-mir-193a	MI0000487	ACUGGC	22	AACUGGCCUACAAAGUCCCAGU	MIMAT0000459	AACTGGCCTACAAAGTCT	No		3		4		17	0.37037
hsa-miR-335-3p	3p	hsa-mir-335	MI0000816	UUUUCA	22	UUUUUCAUUAUUGCUCCUGACC	MIMAT0004703	TTTTTCATTATTGCTCCTGACT	No		4		7		17	0.37037
hsa-miR-671-3p	3p	hsa-mir-671	MI0003760	CCGGUU	21	UCCGGUUCUCAGGGCUCCACC	MIMAT0004819	TCCGGTTCTCAGGGCTCCACT	No		3		6		17	0.37037
hsa-miR-7-1-3p	3p	hsa-mir-7-1	MI0000263	AACAAA	22	CAACAAAUCACAGUCUGCCAUA	MIMAT0004553	CAACAAATCACAGTCTGCCATA	Yes		7		7		17	0.37037
hsa-miR-146a-5p	5p	hsa-mir-146a	MI0000477	GAGAAC	22	UGAGAACUGAAUUCCAUGGGUU	MIMAT0000449	TGAGAACTGAATTCCATGGGTT	Yes	2260	6601	2260	6601	4911	13661	0.359959
hsa-miR-3158-3p	3p	hsa-mir-3158-1	MI0014186	AGGGCU	22	AAGGGCUUCCUCUCUGCAGGAC	MIMAT0015032	AAGGGCTTCCTCTCTGCAGGA	No		1		12		18	0.357143
hsa-miR-3158-3p	3p	hsa-mir-3158-2	MI0014187	AGGGCU	22	AAGGGCUUCCUCUCUGCAGGAC	MIMAT0015032	AAGGGCTTCCTCTCTGCAGGA	No		1		12		18	0.357143
hsa-miR-3940-3p	3p	hsa-mir-3940	MI0016597	AGCCCG	22	CAGCCCGGAUCCCAGCCCACUU	MIMAT0018356	CAGCCCGGATCCCAGCCCACT	No		3		10		18	0.357143
hsa-miR-548k	5p	hsa-mir-548k	MI0006354	AAAGUA	22	AAAAGUACUUGCGGAUUUUGCU	MIMAT0005882	AAAAGTACTTGCGGATTTTGCT	Yes		12		12		18	0.357143
hsa-miR-novel-chr11_1607	5p	hsa-mir-novel-chr11_1607	MYNO61	GGAGGG	23	AGGAGGGACGUGGCGCUCUGAGA	hsa-miR-novel-chr11_1607	AGGAGGGACGTGGCGCTCTGAGT	No		1		7		18	0.357143
hsa-miR-28-3p	3p	hsa-mir-28	MI0000086	ACUAGA	22	CACUAGAUUGUGAGCUCCUGGA	MIMAT0004502	CACTAGATTGTGAGCTCCTGGA	Yes	266	580	266	580	485	1380	0.356115
hsa-miR-151a-3p	3p	hsa-mir-151a	MI0000809	UAGACU	21	CUAGACUGAAGCUCCUUGAGG	MIMAT0000757	CTAGACTGAAGCTCCTTGAGG	Yes	1752	4817	1752	4817	4842	13921	0.348288
hsa-miR-17-3p	3p	hsa-mir-17	MI0000071	CUGCAG	22	ACUGCAGUGAAGGCACUUGUAG	MIMAT0000071	ACTGCAGTGAAGGCACTTGTA	No		1		5		19	0.344828
hsa-miR-29b-1-5p	5p	hsa-mir-29b-1	MI0000105	CUGGUU	24	GCUGGUUUCAUAUGGUGGUUUAGA	MIMAT0004514	GCTGGTTTCATATGGTGGTTTAGA	Yes		6		6		19	0.344828
hsa-miR-30c-1-3p	3p	hsa-mir-30c-1	MI0000736	UGGGAG	22	CUGGGAGAGGGUUGUUUACUCC	MIMAT0004674	CTGGGAGAGGGTTGTTTACTCT	No		4		10		19	0.344828
hsa-miR-130a-3p	3p	hsa-mir-130a	MI0000448	AGUGCA	22	CAGUGCAAUGUUAAAAGGGCAU	MIMAT0000425	CAGTGCAATGTTAAAAGGGCATT	No		31	39	139	110	343	0.339943
hsa-miR-584-5p	5p	hsa-mir-584	MI0003591	UAUGGU	22	UUAUGGUUUGCCUGGGACUGAG	MIMAT0003249	TTATGGTTTGCCTGGGACTGA	No		3	39	46	39	136	0.335616
hsa-miR-183-5p	5p	hsa-mir-183	MI0000273	AUGGCA	22	UAUGGCACUGGUAGAAUUCACU	MIMAT0000261	TATGGCACTGGTAGAATTCACT	Yes	297	889	297	889	734	2207	0.335589
hsa-miR-221-3p	3p	hsa-mir-221	MI0000298	GCUACA	23	AGCUACAUUGUCUGCUGGGUUUC	MIMAT0000278	AGCTACATTGTCTGCTGGGTTT	No	712	798	602	2355	2392	7151	0.335428
hsa-miR-1275	5p	hsa-mir-1275	MI0006415	UGGGGG	17	GUGGGGGAGAGGCUGUC	MIMAT0005929	GTGGGGGAGAGGCTGT	No		4		4		20	0.333333
hsa-miR-18a-3p	3p	hsa-mir-18a	MI0000072	CUGCCC	23	ACUGCCCUAAGUGCUCCUUCUGG	MIMAT0002891	ACTGCCCTAAGTGCTCCTTCTGT	No		1		4		20	0.333333
hsa-let-7e-3p	3p	hsa-let-7e	MI0000066	UAUACG	22	CUAUACGGCCUCCUAGCUUUCC	MIMAT0004485	CTATACGGCCTCCTAGCTTTCT	No		5		8		21	0.322581
hsa-miR-188-5p	5p	hsa-mir-188	MI0000484	AUCCCU	21	CAUCCCUUGCAUGGUGGAGGG	MIMAT0000457	CATCCCTTGCATGGTGGAGGG	Yes		10		10		21	0.322581
hsa-miR-301a-5p	5p	hsa-mir-301a	MI0000745	CUCUGA	22	GCUCUGACUUUAUUGCACUACU	MIMAT0022696	GCTCTGACTTTATTGCACTACT	Yes		15		15		21	0.322581
hsa-miR-497-5p	5p	hsa-mir-497	MI0003138	AGCAGC	21	CAGCAGCACACUGUGGUUUGU	MIMAT0002820	CAGCAGCACACTGTGGTTTGTA	No		6		8		21	0.322581
hsa-miR-30d-5p	5p	hsa-mir-30d	MI0000255	GUAAAC	22	UGUAAACAUCCCCGACUGGAAG	MIMAT0000245	TGTAAACATCCCCGACTGGAAGCT	No	180	374	1353	7577	5124	16292	0.314931
hsa-miR-93-3p	3p	hsa-mir-93	MI0000095	CUGCUG	22	ACUGCUGAGCUAGCACUUCCCG	MIMAT0004509	ACTGCTGAGCTAGCACTTCCCG	Yes		6		6		22	0.3125
hsa-miR-novel-chr16_5739	3p	hsa-mir-novel-chr16_5739	MYNO63	CCCCGG	18	CCCCCGGCUCCUCCACCC	hsa-miR-novel-chr16_5739	CCCCCGGCTCCTCCACCA	No		1		7		22	0.3125
hsa-miR-345-5p	5p	hsa-mir-345	MI0000825	CUGACU	22	GCUGACUCCUAGUCCAGGGCUC	MIMAT0000772	GCTGACTCCTAGTCCAGGGCTT	No		11	16	11	16	74	0.309524
hsa-miR-101-3p	3p	hsa-mir-101-2	MI0000739	ACAGUA	21	UACAGUACUGUGAUAACUGAA	MIMAT0000099	TACAGTACTGTGATAACTGAAG	No	31	42	55	162	196	663	0.306092
hsa-let-7i-5p	5p	hsa-let-7i	MI0000434	GAGGUA	22	UGAGGUAGUAGUUUGUGCUGUU	MIMAT0000415	TGAGGTAGTAGTTTGTGCTGTT	Yes	11549	34004	11549	34004	17908	59021	0.303535
hsa-miR-29c-3p	3p	hsa-mir-29c	MI0000735	AGCACC	22	UAGCACCAUUUGAAAUCGGUUA	MIMAT0000681	TAGCACCATTTGAAATCGGTT	No		6		6		23	0.30303
hsa-miR-324-3p	3p	hsa-mir-324	MI0000813	CUGCCC	20	ACUGCCCCAGGUGCUGCUGG	MIMAT0000762	ACTGCCCCAGGTGCTGCTGGT	No		1		10		23	0.30303
hsa-miR-4677-3p	3p	hsa-mir-4677	MI0017308	CUGUGA	22	UCUGUGAGACCAAAGAACUACU	MIMAT0019761	TCTGTGAGACCAAAGAACTACT	Yes		13		13		23	0.30303
hsa-miR-503-5p	5p	hsa-mir-503	MI0003188	AGCAGC	23	UAGCAGCGGGAACAGUUCUGCAG	MIMAT0002874	TAGCAGCGGGAACAGTTCTG	No		9	23	30	55	208	0.298165
hsa-miR-30c-5p	5p	hsa-mir-30c-1	MI0000736	GUAAAC	23	UGUAAACAUCCUACACUCUCAGC	MIMAT0000244	TGTAAACATCCTACACTCTCAGCT	No	172	412	172	523	603	2052	0.297284
hsa-miR-30c-5p	5p	hsa-mir-30c-2	MI0000254	GUAAAC	23	UGUAAACAUCCUACACUCUCAGC	MIMAT0000244	TGTAAACATCCTACACTCTCAGCT	No	172	412	172	523	603	2053	0.29714
hsa-miR-101-3p	3p	hsa-mir-101-1	MI0000103	ACAGUA	21	UACAGUACUGUGAUAACUGAA	MIMAT0000099	TACAGTACTGTGATAACTGAAG	No	31	42	55	162	180	634	0.295031
hsa-miR-19a-3p	3p	hsa-mir-19a	MI0000073	GUGCAA	23	UGUGCAAAUCUAUGCAAAACUGA	MIMAT0000073	TGTGCAAATCTATGCAAAACTGT	No		14	23	22	23	102	0.294643
hsa-miR-novel-chr17_7557	5p	hsa-mir-novel-chr17_7557	MYNO72	CCCCGG	18	CCCCCGGCUCCUCCACCU	hsa-miR-novel-chr17_7557	CCCCCGGCTCCTCCACCA	No		2		7		24	0.294118
hsa-miR-10a-5p	5p	hsa-mir-10a	MI0000266	ACCCUG	23	UACCCUGUAGAUCCGAAUUUGUG	MIMAT0000253	TACCCTGTAGATCCGAATTTGT	No	172	929	727	2088	2063	7166	0.28888
hsa-miR-149-5p	5p	hsa-mir-149	MI0000478	CUGGCU	23	UCUGGCUCCGUGUCUUCACUCCC	MIMAT0000450	TCTGGCTCCGTGTCTTCACT	No		19		63	70	267	0.288809
hsa-miR-664a-3p	3p	hsa-mir-664a	MI0006442	AUUCAU	23	UAUUCAUUUAUCCCCAGCCUACA	MIMAT0005949	TATTCATTTATCCCCAGCCTACA	Yes		15		15		25	0.285714
hsa-let-7i-3p	3p	hsa-let-7i	MI0000434	UGCGCA	22	CUGCGCAAGCUACUGCCUUGCU	MIMAT0004585	CTGCGCAAGCTACTGCCTTGCT	Yes		11		11		26	0.277778
hsa-miR-125a-3p	3p	hsa-mir-125a	MI0000469	CAGGUG	22	ACAGGUGAGGUUCUUGGGAGCC	MIMAT0004602	ACAGGTGAGGTTCTTGGGAGT	No		1		9		26	0.277778
hsa-miR-429	3p	hsa-mir-429	MI0001641	AAUACU	22	UAAUACUGUCUGGUAAAACCGU	MIMAT0001536	TAATACTGTCTGGTAAAACCGT	Yes	55	127	55	127	55	224	0.277778
hsa-miR-455-3p	3p	hsa-mir-455	MI0003513	CAGUCC	21	GCAGUCCAUGGGCAUAUACAC	MIMAT0004784	GCAGTCCATGGGCATATACACT	No		6	16	65	39	168	0.275281
hsa-miR-339-3p	3p	hsa-mir-339	MI0000815	GAGCGC	23	UGAGCGCCUCGACGACAGAGCCG	MIMAT0004702	TGAGCGCCTCGACGACAGAGC	No		7	23	14	23	110	0.275
hsa-miR-30e-3p	3p	hsa-mir-30e	MI0000749	UUUCAG	22	CUUUCAGUCGGAUGUUUACAGC	MIMAT0000693	CTTTCAGTCGGATGTTTACAGT	No	55	179	86	296	196	748	0.271768
hsa-miR-31-5p	5p	hsa-mir-31	MI0000089	GGCAAG	21	AGGCAAGAUGCUGGCAUAGCU	MIMAT0000089	AGGCAAGATGCTGGCATAGCTGT	No		24		48	39	174	0.266304
hsa-let-7f-5p	5p	hsa-let-7f-2	MI0000068	GAGGUA	22	UGAGGUAGUAGAUUGUAUAGUU	MIMAT0000067	TGAGGTAGTAGATTGTATAGTT	Yes	2346	9863	2346	9863	4561	17325	0.263686
hsa-miR-374b-5p	5p	hsa-mir-374b	MI0005566	UAUAAU	22	AUAUAAUACAACCUGCUAAGUG	MIMAT0004955	ATATAATACAACCTGCTAAGT	No	55	82	23	197	110	454	0.258621
hsa-miR-novel-chr8_24540	3p	hsa-mir-novel-chr8_24540	MYNO5	UAUCCU	22	UUAUCCUCCAGUAGACUAGGGA	hsa-miR-novel-chr8_24540	TTGTCCTCCAGTAGACTAGGGA	No		5		11		29	0.25641
hsa-miR-23a-3p	3p	hsa-mir-23a	MI0000079	UCACAU	21	AUCACAUUGCCAGGGAUUUCC	MIMAT0000078	ATCACATTGCCAGGGATTTCCA	No	102	304	195	566	664	2666	0.251868
hsa-let-7f-5p	5p	hsa-let-7f-1	MI0000067	GAGGUA	22	UGAGGUAGUAGAUUGUAUAGUU	MIMAT0000067	TGAGGTAGTAGATTGTATAGTT	Yes	2346	9863	2346	9863	4209	17056	0.247217
hsa-miR-941	3p	hsa-mir-941-1	MI0005763	ACCCGG	23	CACCCGGCUGUGUGCACAUGUGC	MIMAT0004984	CACCCGGCTGTGTGCACATGTGT	No	55	121	31	173	102	446	0.245614
hsa-miR-941	3p	hsa-mir-941-2	MI0005764	ACCCGG	23	CACCCGGCUGUGUGCACAUGUGC	MIMAT0004984	CACCCGGCTGTGTGCACATGTGT	No	55	121	31	173	102	446	0.245614
hsa-miR-941	3p	hsa-mir-941-3	MI0005765	ACCCGG	23	CACCCGGCUGUGUGCACAUGUGC	MIMAT0004984	CACCCGGCTGTGTGCACATGTGT	No	55	121	31	173	102	446	0.245614
hsa-miR-941	3p	hsa-mir-941-4	MI0005766	ACCCGG	23	CACCCGGCUGUGUGCACAUGUGC	MIMAT0004984	CACCCGGCTGTGTGCACATGTGT	No	55	121	31	173	102	446	0.245614
hsa-miR-941	3p	hsa-mir-941-5	MI0031520	ACCCGG	23	CACCCGGCUGUGUGCACAUGUGC	MIMAT0004984	CACCCGGCTGTGTGCACATGTGT	No	55	121	31	173	102	446	0.245614
hsa-miR-324-5p	5p	hsa-mir-324	MI0000813	GCAUCC	23	CGCAUCCCCUAGGGCAUUGGUGU	MIMAT0000761	CGCATCCCCTAGGGCATTGGTGT	Yes		15		15		31	0.243902
hsa-miR-378a-5p	5p	hsa-mir-378a	MI0000786	UCCUGA	22	CUCCUGACUCCAGGUCCUGUGU	MIMAT0000731	CTCCTGACTCCAGGTCCTGTGT	Yes		16		16		31	0.243902
hsa-miR-152-3p	3p	hsa-mir-152	MI0000462	CAGUGC	21	UCAGUGCAUGACAGAACUUGG	MIMAT0000438	TCAGTGCATGACAGAACTTGG	Yes	86	249	86	249	234	1013	0.238514
hsa-miR-31-3p	3p	hsa-mir-31	MI0000089	GCUAUG	22	UGCUAUGCCAACAUAUUGCCAU	MIMAT0004504	TGCTATGCCAACATATTGCCATC	No		3		14		32	0.238095
hsa-miR-548o-3p	3p	hsa-mir-548o-2	MI0016746	CAAAAC	22	CCAAAACUGCAGUUACUUUUGC	MIMAT0005919	CCAAAACTGCAGTTACTTTTGC	Yes	16	46	16	46	16	102	0.232143
hsa-miR-548o-3p	3p	hsa-mir-548o	MI0006402	CAAAAC	22	CCAAAACUGCAGUUACUUUUGC	MIMAT0005919	CCAAAACTGCAGTTACTTTTGC	Yes	16	46	16	46	16	102	0.232143
hsa-miR-32-5p	5p	hsa-mir-32	MI0000090	AUUGCA	22	UAUUGCACAUUACUAAGUUGCA	MIMAT0000090	TATTGCACATTACTAAGTTGCA	Yes	31	147	31	147	47	240	0.228
hsa-miR-671-5p	5p	hsa-mir-671	MI0003760	GGAAGC	23	AGGAAGCCCUGGAGGGGCUGGAG	MIMAT0003880	AGGAAGCCCTGGAGGGGCTGGAGG	No		3		9		34	0.227273
hsa-miR-novel-chr9_25045	3p	hsa-mir-novel-chr9_25045	MYNO13	CAAAAC	22	ACAAAACUGCAGUUACUUUUGU	hsa-miR-novel-chr9_25045	CCAAAACTGCAGTTACTTTTGT	No		1		33		34	0.227273
hsa-miR-25-5p	5p	hsa-mir-25	MI0000082	GGCGGA	21	AGGCGGAGACUUGGGCAAUUG	MIMAT0004498	AGGCGGAGACTTGGGCAATTGCT	No		1		12		35	0.222222
hsa-miR-4791	5p	hsa-mir-4791	MI0017438	GGAUAU	18	UGGAUAUGAUGACUGAAA	MIMAT0019963	TGGATATGATGACTG	No		1		13		35	0.222222
hsa-miR-200b-3p	3p	hsa-mir-200b	MI0000342	AAUACU	22	UAAUACUGCCUGGUAAUGAUGA	MIMAT0000318	TAATACTGCCTGGTAATGATGAC	No	242	749	258	1286	1366	6210	0.221222
hsa-miR-374b-3p	3p	hsa-mir-374b	MI0005566	UUAGCA	22	CUUAGCAGGUUGUAUUAUCAUU	MIMAT0004956	CTTAGCAGGTTGTATTATCATT	Yes		27		27		38	0.208333
hsa-miR-29a-3p	3p	hsa-mir-29a	MI0000087	AGCACC	22	UAGCACCAUCUGAAAUCGGUUA	MIMAT0000086	TAGCACCATCTGAAATCGGTT	No	195	2838	321	2858	2314	11276	0.205919
hsa-let-7g-5p	5p	hsa-let-7g	MI0000433	GAGGUA	22	UGAGGUAGUAGUUUGUACAGUU	MIMAT0000414	TGAGGTAGTAGTTTGTACAGTT	Yes	2369	12780	2369	12780	4427	21581	0.205502
hsa-miR-532-5p	5p	hsa-mir-532	MI0003205	AUGCCU	22	CAUGCCUUGAGUGUAGGACCGU	MIMAT0002888	CATGCCTTGAGTGTAGGACCGT	Yes	524	2161	524	2161	799	3941	0.204758
hsa-miR-34a-5p	5p	hsa-mir-34a	MI0000268	GGCAGU	22	UGGCAGUGUCUUAGCUGGUUGU	MIMAT0000255	TGGCAGTGTCTTAGCTGGTTGT	Yes	23	59	23	59	23	153	0.202454
hsa-miR-501-5p	5p	hsa-mir-501	MI0003185	AUCCUU	22	AAUCCUUUGUCCCUGGGUGAGA	MIMAT0002872	AATCCTTTGTCCCTGGGTGAGAGT	No		1		20		40	0.2
hsa-miR-151b	3p	hsa-mir-151b	MI0003772	CGAGGA	18	UCGAGGAGCUCACAGUCU	MIMAT0010214	TCGAGGAGCTCACAGTCTAGA	No		3		16		41	0.196078
hsa-miR-625-3p	3p	hsa-mir-625	MI0003639	ACUAUA	22	GACUAUAGAACUUUCCCCCUCA	MIMAT0004808	GACTATAGAACTTTCCCCCTCA	Yes		10		10		42	0.192308
hsa-miR-548am-3p	3p	hsa-mir-548am	MI0016904	AAAAAC	22	CAAAAACUGCAGUUACUUUUGU	MIMAT0019076	CCAAAACTGCAGTTACTTTTGT	No		8		33		43	0.188679
hsa-miR-novel-chr9_24807	3p	hsa-mir-novel-chr9_24807	MYNO2	UACAGU	22	GUACAGUACUGUGAUAACUGAA	hsa-miR-novel-chr9_24807	TACAGTACTGTGATAACTGAAA	No	23	141	39	225	242	1329	0.1882
hsa-miR-30a-3p	3p	hsa-mir-30a	MI0000088	UUUCAG	22	CUUUCAGUCGGAUGUUUGCAGC	MIMAT0000088	CTTTCAGTCGGATGTTTGCAGT	No	133	746	227	1126	713	3948	0.182668
hsa-miR-138-5p	5p	hsa-mir-138-2	MI0000455	GCUGGU	23	AGCUGGUGUUGUGAAUCAGGCCG	MIMAT0000430	AGCTGGTGTTGTGAATCAGGCCGA	No		8		12		45	0.181818
hsa-miR-4286	5p	hsa-mir-4286	MI0015894	CCCCAC	17	ACCCCACUCCUGGUACC	MIMAT0016916	ACCCCACTCCTGGTACCA	No		6		12		45	0.181818
hsa-miR-7974	3p	hsa-mir-7974	MI0025750	GGCUGU	24	AGGCUGUGAUGCUCUCCUGAGCCC	MIMAT0031177	AGGCTGTGATGCTCTCCTGAGCCT	No		8		14		45	0.181818
hsa-miR-576-3p	3p	hsa-mir-576	MI0003583	AGAUGU	22	AAGAUGUGGAAAAAUUGGAAUC	MIMAT0004796	AAGATGTGGAAAAATTGGAATC	Yes		10		10		46	0.178571
hsa-miR-18a-5p	5p	hsa-mir-18a	MI0000072	AAGGUG	23	UAAGGUGCAUCUAGUGCAGAUAG	MIMAT0000072	TAAGGTGCATCTAGTGCAGATAG	Yes		14		14		47	0.175439
hsa-miR-29a-5p	5p	hsa-mir-29a	MI0000087	CUGAUU	22	ACUGAUUUCUUUUGGUGUUCAG	MIMAT0004503	ACTGATTTCTTTTGGTGTTCAGAG	No		2		9		47	0.175439
hsa-miR-17-5p	5p	hsa-mir-17	MI0000071	AAAGUG	23	CAAAGUGCUUACAGUGCAGGUAG	MIMAT0000070	CAAAGTGCTTACAGTGCAGGTAG	Yes	297	1078	297	1078	500	3013	0.168707
hsa-miR-130b-3p	3p	hsa-mir-130b	MI0000748	AGUGCA	22	CAGUGCAAUGAUGAAAGGGCAU	MIMAT0000691	CAGTGCAATGATGAAAGGGCATT	No		12		13		50	0.166667
hsa-miR-361-3p	3p	hsa-mir-361	MI0000760	CCCCCA	23	UCCCCCAGGUGUGAUUCUGAUUU	MIMAT0004682	TCCCCCAGGTGTGATTCTGATTT	Yes	16	247	16	247	203	1277	0.165501
hsa-miR-93-5p	5p	hsa-mir-93	MI0000095	AAAGUG	23	CAAAGUGCUGUUCGUGCAGGUAG	MIMAT0000093	CAAAGTGCTGTTCGTGCAGGTAG	Yes	281	1024	281	1024	429	2691	0.162532
hsa-miR-425-3p	3p	hsa-mir-425	MI0001448	UCGGGA	22	AUCGGGAAUGUCGUGUCCGCCC	MIMAT0001343	CATCGGGAATGTCGTGTCCGCT	No		3		37	16	150	0.1625
hsa-miR-1307-5p	5p	hsa-mir-1307	MI0006444	CGACCG	21	UCGACCGGACCUCGACCGGCU	MIMAT0022727	TCGACCGGACCTCGACCGGCT	Yes		21		21		52	0.16129
hsa-miR-15a-5p	5p	hsa-mir-15a	MI0000069	AGCAGC	22	UAGCAGCACAUAAUGGUUUGUG	MIMAT0000068	TAGCAGCACATAATGGTTTGT	No		3		17		54	0.15625
hsa-miR-16-5p	5p	hsa-mir-16-2	MI0000115	AGCAGC	22	UAGCAGCACGUAAAUAUUGGCG	MIMAT0000069	TAGCAGCACGTAAATATTGGCGT	No	31	180	39	226	117	806	0.155637
hsa-miR-16-5p	5p	hsa-mir-16-1	MI0000070	AGCAGC	22	UAGCAGCACGUAAAUAUUGGCG	MIMAT0000069	TAGCAGCACGTAAATATTGGCGT	No	31	180	39	226	117	820	0.153012
hsa-miR-26b-5p	5p	hsa-mir-26b	MI0000084	UCAAGU	21	UUCAAGUAAUUCAGGAUAGGU	MIMAT0000083	TTCAAGTAATTCAGGATAGGTT	No	102	379	336	2086	612	4117	0.150715
hsa-miR-374a-5p	5p	hsa-mir-374a	MI0000782	UAUAAU	22	UUAUAAUACAACCUGAUAAGUG	MIMAT0000727	TTATAATACAACCTGATAAGTG	Yes	31	163	31	163	54	415	0.150588
hsa-miR-3613-5p	5p	hsa-mir-3613	MI0016003	GUUGUA	22	UGUUGUACUUUUUUUUUUGUUC	MIMAT0017990	TGTTGTACTTTTTTTTTTGTTC	Yes		26		26		57	0.149254
hsa-miR-516a-5p	5p	hsa-mir-516a-1	MI0003180	UCUCGA	23	UUCUCGAGGAAAGAAGCACUUUC	MIMAT0004770	TTCTCGAGGAAAGAAGCACTTT	No		3		34		57	0.149254
hsa-miR-516a-5p	5p	hsa-mir-516a-2	MI0003181	UCUCGA	23	UUCUCGAGGAAAGAAGCACUUUC	MIMAT0004770	TTCTCGAGGAAAGAAGCACTTT	No		3		34		57	0.149254
hsa-miR-326	3p	hsa-mir-326	MI0000808	CUCUGG	20	CCUCUGGGCCCUUCCUCCAG	MIMAT0000756	CCTCTGGGCCCTTCCTCCAGT	No		9		30		58	0.147059
hsa-miR-378d	3p	hsa-mir-378d-1	MI0016749	CUGGAC	20	ACUGGACUUGGAGUCAGAAA	MIMAT0018926	ACTGGACTTGGAGTCAGAAA	Yes		19		19		58	0.147059
hsa-miR-378d	5p	hsa-mir-378d-2	MI0003840	CUGGAC	20	ACUGGACUUGGAGUCAGAAA	MIMAT0018926	ACTGGACTTGGAGTCAGAAA	Yes		19		19		58	0.147059
hsa-miR-novel-chr17_7389	5p	hsa-mir-novel-chr17_7389	MYNO3	CGACUG	23	GCGACUGCCUCCCUGCUGUGAGC	hsa-miR-novel-chr17_7389	GCGACTGCCTCCCTGCTGTGAGT	No		11		15		59	0.144928
hsa-miR-30e-5p	5p	hsa-mir-30e	MI0000749	GUAAAC	22	UGUAAACAUCCUUGACUGGAAG	MIMAT0000692	TGTAAACATCCTTGACTGGAAGCT	No	16	65	250	1519	407	2921	0.142272
hsa-miR-197-3p	3p	hsa-mir-197	MI0000239	UCACCA	22	UUCACCACCUUCUCCACCCAGC	MIMAT0000227	TTCACCACCTTCTCCACCCAGT	No	16	88	16	121	32	286	0.141892
hsa-miR-103a-3p	3p	hsa-mir-103a-1	MI0000109	GCAGCA	23	AGCAGCAUUGUACAGGGCUAUGA	MIMAT0000101	AGCAGCATTGTACAGGGCTATGA	Yes	250	1406	250	1406	321	2338	0.140971
hsa-miR-424-5p	5p	hsa-mir-424	MI0001446	AGCAGC	22	CAGCAGCAAUUCAUGUUUUGAA	MIMAT0001341	CAGCAGCAATTCATGTTTTGA	No		32	16	75	16	176	0.139785
hsa-miR-590-3p	3p	hsa-mir-590	MI0003602	AAUUUU	21	UAAUUUUAUGUAUAAGCUAGU	MIMAT0004801	TAATTTTATGTATAAGCTAGT	Yes		22		22		62	0.138889
hsa-miR-103a-3p	3p	hsa-mir-103a-2	MI0000108	GCAGCA	23	AGCAGCAUUGUACAGGGCUAUGA	MIMAT0000101	AGCAGCATTGTACAGGGCTATGA	Yes	250	1406	250	1406	321	2399	0.137401
hsa-miR-1296-5p	5p	hsa-mir-1296	MI0003780	UAGGGC	22	UUAGGGCCCUGGCUCCAUCUCC	MIMAT0005794	TTAGGGCCCTGGCTCCATCTCT	No		14		25		63	0.136986
hsa-miR-222-5p	5p	hsa-mir-222	MI0000299	UCAGUA	22	CUCAGUAGCCAGUGUAGAUCCU	MIMAT0004569	CTCAGTAGCCAGTGTAGATCT	No		1		17		65	0.133333
hsa-miR-148b-5p	5p	hsa-mir-148b	MI0000811	AGUUCU	22	AAGUUCUGUUAUACACUCAGGC	MIMAT0004699	GAAGTTCTGTTATACACTCAGGT	No		1		22		66	0.131579
hsa-miR-147b	3p	hsa-mir-147b	MI0005544	UGUGCG	22	GUGUGCGGAAAUGCUUCUGCUA	MIMAT0004928	GTGTGCGGAAATGCTTCTG	No		9	31	76	47	428	0.130137
hsa-miR-500a-5p	5p	hsa-mir-500a	MI0003184	AAUCCU	23	UAAUCCUUGCUACCUGGGUGAGA	MIMAT0004773	TAATCCTTGCTACCTGGGTGAGAGT	No		4		34		67	0.12987
hsa-miR-30d-3p	3p	hsa-mir-30d	MI0000255	UUUCAG	22	CUUUCAGUCAGAUGUUUGCUGC	MIMAT0004551	CTTTCAGTCAGATGTTTGCTGC	Yes		17		17		68	0.128205
hsa-miR-199b-5p	5p	hsa-mir-199b	MI0000282	CCAGUG	23	CCCAGUGUUUAGACUAUCUGUUC	MIMAT0000263	CCCAGTGTTTAGACTATCTGTTC	Yes		26		26		69	0.126582
hsa-miR-502-3p	3p	hsa-mir-502	MI0003186	AUGCAC	22	AAUGCACCUGGGCAAGGAUUCA	MIMAT0004775	AATGCACCTGGGCAAGGATTCA	Yes	16	64	16	64	16	197	0.125604
hsa-miR-novel-chr5_20490	3p	hsa-mir-novel-chr5_20490	MYNO85	GCAGCA	23	AGCAGCAUUGUACAGGGCUAUGA	hsa-miR-novel-chr5_20490	AGCAGCATTGTACAGGGCTATGA	Yes	250	1406	250	1406	360	2938	0.125509
hsa-miR-589-5p	5p	hsa-mir-589	MI0003599	GAGAAC	22	UGAGAACCACGUCUGCUCUGAG	MIMAT0004799	TGAGAACCACGTCTGCTCTGA	No		4		78	23	259	0.122677
hsa-miR-10a-3p	3p	hsa-mir-10a	MI0000266	AAAUUC	22	CAAAUUCGUAUCUAGGGGAAUA	MIMAT0004555	CAAATTCGTATCTAGGGGAAT	No		1		45		72	0.121951
hsa-miR-182-5p	5p	hsa-mir-182	MI0000272	UUGGCA	24	UUUGGCAAUGGUAGAACUCACACU	MIMAT0000259	TTTGGCAATGGTAGAACTCACACT	Yes	532	4325	532	4325	1103	9122	0.121879
hsa-miR-21-5p	5p	hsa-mir-21	MI0000077	AGCUUA	22	UAGCUUAUCAGACUGAUGUUGA	MIMAT0000076	TAGCTTATCAGACTGATGTTGAC	No	8953	31733	17945	137364	53724	444228	0.120958
hsa-miR-15b-5p	5p	hsa-mir-15b	MI0000438	AGCAGC	22	UAGCAGCACAUCAUGGUUUACA	MIMAT0000417	TAGCAGCACATCATGGTTTACA	Yes		200		200	32	338	0.12069
hsa-miR-330-3p	3p	hsa-mir-330	MI0000803	CAAAGC	23	GCAAAGCACACGGCCUGCAGAGA	MIMAT0000751	GCAAAGCACACGGCCTGCAGAGA	Yes		13		13		73	0.120482
hsa-miR-181a-2-3p	3p	hsa-mir-181a-2	MI0000269	CCACUG	22	ACCACUGACCGUUGACUGUACC	MIMAT0004558	ACCACTGACCGTTGACTGTACT	No	39	118	16	211	55	532	0.119926
hsa-miR-365a-3p	3p	hsa-mir-365a	MI0000767	AAUGCC	22	UAAUGCCCCUAAAAAUCCUUAU	MIMAT0000710	TAATGCCCCTAAAAATCCTTAT	Yes	16	57	16	57	16	209	0.118721
hsa-miR-365b-3p	3p	hsa-mir-365b	MI0000769	AAUGCC	22	UAAUGCCCCUAAAAAUCCUUAU	MIMAT0022834	TAATGCCCCTAAAAATCCTTAT	Yes	16	57	16	57	16	209	0.118721
hsa-miR-2682-5p	5p	hsa-mir-2682	MI0012063	AGGCAG	23	CAGGCAGUGACUGUUCAGACGUC	MIMAT0013517	CAGGCAGTGACTGTTCAGACGT	No	16	48	23	121	39	411	0.11639
hsa-miR-140-3p	3p	hsa-mir-140	MI0000456	ACCACA	21	UACCACAGGGUAGAACCACGG	MIMAT0004597	ACCACAGGGTAGAACCACGGA	No	16	49	47	380	353	3130	0.115605
hsa-miR-1303	3p	hsa-mir-1303	MI0006370	UUAGAG	22	UUUAGAGACGGGGUCUUGCUCU	MIMAT0005891	TTTTAGAGACGGGGTCTTGCTCT	No		11		34		77	0.114943
hsa-miR-106b-3p	3p	hsa-mir-106b	MI0000734	CGCACU	22	CCGCACUGUGGGUACUUGCUGC	MIMAT0004672	TACCGCACTGTGGGTACTTGCT	No	55	128		358	173	1605	0.113313
hsa-miR-151a-5p	5p	hsa-mir-151a	MI0000809	CGAGGA	21	UCGAGGAGCUCACAGUCUAGU	MIMAT0004697	TCGAGGAGCTCACAGTCTAGT	Yes	23	151	23	151	23	283	0.112628
hsa-miR-455-5p	5p	hsa-mir-455	MI0003513	AUGUGC	22	UAUGUGCCUUUGGACUACAUCG	MIMAT0003150	TATGTGCCTTTGGACTACATCGT	No		89	55	287	78	791	0.109863
hsa-miR-331-5p	5p	hsa-mir-331	MI0000812	UAGGUA	22	CUAGGUAUGGUCCCAGGGAUCC	MIMAT0004700	CTAGGTATGGTCCCAGGGATT	No		4		22		82	0.108696
hsa-miR-542-3p	3p	hsa-mir-542	MI0003686	GUGACA	22	UGUGACAGAUUGAUAACUGAAA	MIMAT0003389	TGTGACAGATTGATAACTGAAA	Yes		32		32		85	0.105263
hsa-miR-574-5p	5p	hsa-mir-574	MI0003581	GAGUGU	23	UGAGUGUGUGUGUGUGAGUGUGU	MIMAT0004795	TGAGTGTGTGTGTGTGAGTGTGT	Yes		21		21		85	0.105263
hsa-miR-331-3p	3p	hsa-mir-331	MI0000812	CCCCUG	21	GCCCCUGGGCCUAUCCUAGAA	MIMAT0000760	GCCCCTGGGCCTATCCTAGAAT	No	16	19		79	16	241	0.103586
hsa-miR-148b-3p	3p	hsa-mir-148b	MI0000811	CAGUGC	22	UCAGUGCAUCACAGAACUUUGU	MIMAT0000759	TCAGTGCATCACAGAACTTTGT	Yes	266	1507	266	1507	470	4681	0.102324
hsa-miR-340-5p	5p	hsa-mir-340	MI0000802	UAUAAA	22	UUAUAAAGCAAUGAGACUGAUU	MIMAT0004692	TTATAAAGCAATGAGACTGATT	Yes	102	849	102	849	134	1441	0.099242
hsa-let-7f-2-3p	3p	hsa-let-7f-2	MI0000068	UAUACA	22	CUAUACAGUCUACUGUCUUUCC	MIMAT0004487	CTATACAGTCTACTGTCTTTCT	No		9		62		92	0.098039
hsa-miR-20a-5p	5p	hsa-mir-20a	MI0000076	AAAGUG	23	UAAAGUGCUUAUAGUGCAGGUAG	MIMAT0000075	TAAAGTGCTTATAGTGCAGGTAG	Yes	297	2676	297	2676	525	5614	0.095128
hsa-miR-200a-3p	3p	hsa-mir-200a	MI0000737	AACACU	22	UAACACUGUCUGGUAACGAUGU	MIMAT0000682	TAACACTGTCTGGTAACGATGTT	No	23	283	63	544	149	1683	0.093916
hsa-miR-769-5p	5p	hsa-mir-769	MI0003834	GAGACC	22	UGAGACCUCUGGGUUCUGAGCU	MIMAT0003886	TGAGACCTCTGGGTTCTGAGCT	Yes	47	308	47	308	63	768	0.09383
hsa-miR-532-3p	3p	hsa-mir-532	MI0003205	CUCCCA	22	CCUCCCACACCCAAGGCUUGCA	MIMAT0004780	CCTCCCACACCCAAGGCTTGCA	Yes		41		41		97	0.093458
hsa-miR-200a-5p	5p	hsa-mir-200a	MI0000737	AUCUUA	22	CAUCUUACCGGACAGUGCUGGA	MIMAT0001620	CATCTTACCGGACAGTGCTGGA	Yes	39	299	39	299	39	523	0.091932
hsa-miR-96-5p	5p	hsa-mir-96	MI0000098	UUGGCA	23	UUUGGCACUAGCACAUUUUUGCU	MIMAT0000095	TTTGGCACTAGCACATTTTTGCT	Yes	149	1384	149	1384	195	2278	0.089598
hsa-miR-7-5p	5p	hsa-mir-7-1	MI0000263	GGAAGA	23	UGGAAGACUAGUGAUUUUGUUGU	MIMAT0000252	TGGAAGACTAGTGATTTTGTTGTT	No	39	244	172	1497	250	2918	0.088798
hsa-miR-27a-5p	5p	hsa-mir-27a	MI0000085	GGGCUU	22	AGGGCUUAGCUGCUUGUGAGCA	MIMAT0004501	AGGGCTTAGCTGCTTGTGAGCA	Yes	23	157	23	157	23	369	0.087071
hsa-miR-7-5p	5p	hsa-mir-7-3	MI0000265	GGAAGA	23	UGGAAGACUAGUGAUUUUGUUGU	MIMAT0000252	TGGAAGACTAGTGATTTTGTTGTT	No	39	244	172	1497	234	2820	0.086219
hsa-miR-7-5p	5p	hsa-mir-7-2	MI0000264	GGAAGA	23	UGGAAGACUAGUGAUUUUGUUGU	MIMAT0000252	TGGAAGACTAGTGATTTTGTTGTT	No	39	244	172	1497	234	2827	0.086006
hsa-miR-1260b	5p	hsa-mir-1260b	MI0014197	UCCCAC	19	AUCCCACCACUGCCACCAU	MIMAT0015041	ATCCCACCGCTGCCACCA	No		1	23	194	23	383	0.083969
hsa-miR-210-3p	3p	hsa-mir-210	MI0000286	UGUGCG	22	CUGUGCGUGUGACAGCGGCUGA	MIMAT0000267	CTGTGCGTGTGACAGCGGCTGAAT	No	16	81		115	39	585	0.082353
hsa-miR-138-5p	5p	hsa-mir-138-1	MI0000476	GCUGGU	23	AGCUGGUGUUGUGAAUCAGGCCG	MIMAT0000430	AGCTGGTGTTGTGAATCAGGCCGT	No		8		60		114	0.080645
hsa-miR-660-5p	5p	hsa-mir-660	MI0003684	ACCCAU	22	UACCCAUUGCAUAUCGGAGUUG	MIMAT0003338	TACCCATTGCATATCGGAGTTGT	No		22	47	451	47	724	0.077657
hsa-miR-339-5p	5p	hsa-mir-339	MI0000815	CCCUGU	23	UCCCUGUCCUCCAGGAGCUCACG	MIMAT0000764	TCCCTGTCCTCCAGGAGCTCACG	Yes		30		30		126	0.073529
hsa-miR-193b-3p	3p	hsa-mir-193b	MI0003137	ACUGGC	22	AACUGGCCCUCAAAGUCCCGCU	MIMAT0002819	AACTGGCCCTCAAAGTCCCGCT	Yes	39	314	39	314	39	670	0.072059
hsa-miR-19b-3p	3p	hsa-mir-19b-1	MI0000074	GUGCAA	23	UGUGCAAAUCCAUGCAAAACUGA	MIMAT0000074	TGTGCAAATCCATGCAAAACTGA	Yes		66		66		131	0.070922
hsa-miR-425-5p	5p	hsa-mir-425	MI0001448	AUGACA	23	AAUGACACGAUCACUCCCGUUGA	MIMAT0003393	AATGACACGATCACTCCCGTTGAGT	No	16	42	70	2489	304	4481	0.069918
hsa-miR-19b-3p	3p	hsa-mir-19b-2	MI0000075	GUGCAA	23	UGUGCAAAUCCAUGCAAAACUGA	MIMAT0000074	TGTGCAAATCCATGCAAAACTGA	Yes		66		66		138	0.067568
hsa-miR-30b-5p	5p	hsa-mir-30b	MI0000441	GUAAAC	22	UGUAAACAUCCUACACUCAGCU	MIMAT0000420	TGTAAACATCCTACACTCAGCT	Yes	78	932	78	932	94	1570	0.065823
hsa-miR-30c-2-3p	3p	hsa-mir-30c-2	MI0000254	UGGGAG	22	CUGGGAGAAGGCUGUUUACUCU	MIMAT0004550	CTGGGAGAAGGCTGTTTACTCT	Yes	16	219	16	219	16	430	0.059091
hsa-miR-15b-3p	3p	hsa-mir-15b	MI0000438	GAAUCA	22	CGAAUCAUUAUUUGCUGCUCUA	MIMAT0004586	CGAATCATTATTTGCTGCTCT	No		37		59		163	0.057803
hsa-miR-30a-5p	5p	hsa-mir-30a	MI0000088	GUAAAC	22	UGUAAACAUCCUCGACUGGAAG	MIMAT0000087	TGTAAACATCCTCGACTGGAAGCT	No	274	2935	2346	52557	6101	118610	0.051517
hsa-miR-107	3p	hsa-mir-107	MI0000114	GCAGCA	23	AGCAGCAUUGUACAGGGCUAUCA	MIMAT0000104	AGCAGCATTGTACAGGGCTATA	No		13		67		188	0.050505
hsa-miR-106b-5p	5p	hsa-mir-106b	MI0000734	AAAGUG	21	UAAAGUGCUGACAGUGCAGAU	MIMAT0000680	TAAAGTGCTGACAGTGCAGATA	No		250		281	32	862	0.048165
hsa-miR-342-3p	3p	hsa-mir-342	MI0000805	CUCACA	23	UCUCACACAGAAAUCGCACCCGU	MIMAT0000753	TCTCACACAGAAATCGCACCCGTC	No		23		73		224	0.042735
hsa-miR-454-3p	3p	hsa-mir-454	MI0003820	AGUGCA	23	UAGUGCAAUAUUGCUUAUAGGGU	MIMAT0003885	TAGTGCAATATTGCTTATAGGGTT	No		41		57		230	0.041667
hsa-miR-137	3p	hsa-mir-137	MI0000454	UAUUGC	23	UUAUUGCUUAAGAAUACGCGUAG	MIMAT0000429	ATTGCTTAAGAATACGCGTAGT	No		23		42		241	0.039841
hsa-miR-365a-5p	5p	hsa-mir-365a	MI0000767	GGGACU	23	AGGGACUUUUGGGGGCAGAUGUG	MIMAT0009199	AGGGACTTTTGGGGGCAGATGTG	Yes		131		131		264	0.036496
hsa-miR-374a-3p	3p	hsa-mir-374a	MI0000782	UUAUCA	22	CUUAUCAGAUUGUAUUGUAAUU	MIMAT0004688	CTTATCAGATTGTATTGTAATT	Yes	16	462	16	462	16	708	0.036212
hsa-miR-21-3p	3p	hsa-mir-21	MI0000077	AACACC	21	CAACACCAGUCGAUGGGCUGU	MIMAT0004494	CAACACCAGTCGATGGGCTGT	Yes	16	627	16	627	79	2671	0.033197
hsa-miR-221-5p	5p	hsa-mir-221	MI0000298	CCUGGC	22	ACCUGGCAUACAAUGUAGAUUU	MIMAT0004568	ACCTGGCATACAATGTAGATTTCTGT	No		48	31	452	31	1431	0.028452
hsa-miR-362-5p	5p	hsa-mir-362	MI0000762	AUCCUU	24	AAUCCUUGGAACCUAGGUGUGAGU	MIMAT0000705	AATCCTTGGAACCTAGGTGTGAGT	Yes		178		178		367	0.026525
hsa-miR-29b-3p	3p	hsa-mir-29b-1	MI0000105	AGCACC	23	UAGCACCAUUUGAAAUCAGUGUU	MIMAT0000100	TAGCACCATTTGAAATCAGTGTT	Yes	16	679	16	679	16	1117	0.02307
hsa-miR-29b-3p	3p	hsa-mir-29b-2	MI0000107	AGCACC	23	UAGCACCAUUUGAAAUCAGUGUU	MIMAT0000100	TAGCACCATTTGAAATCAGTGTT	Yes	16	679	16	679	16	1118	0.02305
hsa-miR-500a-3p	3p	hsa-mir-500a	MI0003184	UGCACC	22	AUGCACCUGGGCAAGGAUUCUG	MIMAT0002871	ATGCACCTGGGCAAGGATTCT	No		40		116		447	0.021882
hsa-miR-181a-3p	3p	hsa-mir-181a-1	MI0000289	CCAUCG	22	ACCAUCGACCGUUGAUUGUACC	MIMAT0000270	ACCATCGACCGTTGATTGTACT	No		127		214		496	0.019763
